# Supplementary material for: Developing market class specific InDel markers from next generation sequence data in Phaseolus vulgaris L
Source: Front Plant Sci. 2014 May 13;5:185. doi: 10.3389/fpls.2014.00185 (PMC4026720; doi:10.3389/fpls.2014.00185)
Supplement: Supplementary file 1 [file DataSheet1.XLSX]

## Sheet: Marker-Information
Market Class	Genotypes (pairs /triplets) with polymorphic Indels					Marker Name	Pv	InDel Size(bp)	Start Position(bp)	Chr Size(bp)
Navy			Lak-C20	Lak-Mi	Lak-C20-Mi	NDSU_IND_01_00.0108	Pv01	16	10827	52205531
LRK			Cal-Ka		Cal-Ka-Lar	NDSU_IND_01_00.2522	Pv01	18	252234	52205531
Pinto			St-Si			NDSU_IND_01_00.3444	Pv01	10	344414	52205531
LRK		Ka-Lar				NDSU_IND_01_00.9038	Pv01	9	903778	52205531
LRK		Ka-Lar				NDSU_IND_01_01.0242	Pv01	30	1024204	52205531
DRK					Red-Fi	NDSU_IND_01_01.0754	Pv01	14	1075448	52205531
Black				Co-UI	Co-T39-UI	NDSU_IND_01_01.4328	Pv01	16	1432809	52205531
Navy				Lak-Mi	Lak-C20-Mi	NDSU_IND_01_01.6472	Pv01	16	1647245	52205531
Pinto				St-Si-Bu		NDSU_IND_01_02.0489	Pv01	32	2048852	52205531
LRK		Ka-Lar				NDSU_IND_01_02.1685	Pv01	22	2168451	52205531
LRK					Cal-Ka-Lar	NDSU_IND_01_02.9586	Pv01	14	2958626	52205531
Navy		Mi-C20				NDSU_IND_01_02.9868	Pv01	14	2986789	52205531
Pinto	Si-Bu			St-Si-Bu		NDSU_IND_01_03.0243	Pv01	13	3024289	52205531
LRK		Ka-Lar				NDSU_IND_01_03.1915	Pv01	8	3191461	52205531
LRK		Ka-Lar				NDSU_IND_01_03.2576	Pv01	13	3257589	52205531
Pinto			St-Si			NDSU_IND_01_03.2621	Pv01	30	3262118	52205531
Navy		Mi-C20				NDSU_IND_01_03.4840	Pv01	10	3484034	52205531
Pinto			St-Si			NDSU_IND_01_03.5101	Pv01	13	3510069	52205531
Black			Co-T39		Co-T39-UI	NDSU_IND_01_03.5873	Pv01	18	3587293	52205531
Navy				Lak-Mi	Lak-C20-Mi	NDSU_IND_01_03.5874	Pv01	18	3587350	52205531
Navy				Lak-Mi	Lak-C20-Mi	NDSU_IND_01_03.6074	Pv01	26	3607354	52205531
Pinto			St-Si			NDSU_IND_01_03.6687	Pv01	22	3668669	52205531
Pinto		St-Bu		St-Si-Bu		NDSU_IND_01_03.9657	Pv01	17	3965723	52205531
Navy		Mi-C20				NDSU_IND_01_04.1025	Pv01	23	4102520	52205531
Pinto	Si-Bu			St-Si-Bu		NDSU_IND_01_04.1957	Pv01	15	4195698	52205531
Pinto			St-Si			NDSU_IND_01_04.3663	Pv01	10	4366339	52205531
Pinto	Si-Bu			St-Si-Bu		NDSU_IND_01_04.5168	Pv01	29	4516768	52205531
Pinto			St-Si			NDSU_IND_01_04.6367	Pv01	22	4636706	52205531
Navy		Mi-C20				NDSU_IND_01_04.6662	Pv01	22	4666179	52205531
Pinto	Si-Bu			St-Si-Bu		NDSU_IND_01_04.7209	Pv01	8	4720883	52205531
Pinto	Si-Bu			St-Si-Bu		NDSU_IND_01_04.7380	Pv01	18	4737962	52205531
Pinto	Si-Bu			St-Si-Bu		NDSU_IND_01_04.8264	Pv01	26	4826433	52205531
Navy		Mi-C20				NDSU_IND_01_04.8474	Pv01	13	4847370	52205531
Pinto	Si-Bu			St-Si-Bu		NDSU_IND_01_04.8476	Pv01	12	4847603	52205531
Pinto			St-Si			NDSU_IND_01_04.9730	Pv01	10	4973038	52205531
Pinto	Si-Bu			St-Si-Bu		NDSU_IND_01_04.9814	Pv01	25	4981392	52205531
Pinto	Si-Bu			St-Si-Bu		NDSU_IND_01_05.0609	Pv01	27	5060881	52205531
Pinto	Si-Bu			St-Si-Bu		NDSU_IND_01_05.1686	Pv01	16	5168608	52205531
Pinto	Si-Bu			St-Si-Bu		NDSU_IND_01_05.1775	Pv01	16	5177518	52205531
Navy		Mi-C20				NDSU_IND_01_05.5476	Pv01	18	5547647	52205531
Pinto		St-Bu		St-Si-Bu		NDSU_IND_01_05.6768	Pv01	10	5676775	52205531
Pinto		St-Bu		St-Si-Bu		NDSU_IND_01_05.6798	Pv01	23	5679757	52205531
Navy		Mi-C20				NDSU_IND_01_06.5411	Pv01	19	6541072	52205531
Pinto	Si-Bu			St-Si-Bu		NDSU_IND_01_06.6245	Pv01	16	6624454	52205531
Pinto	Si-Bu			St-Si-Bu		NDSU_IND_01_06.6880	Pv01	14	6688040	52205531
Pinto	Si-Bu			St-Si-Bu		NDSU_IND_01_06.8055	Pv01	17	6805498	52205531
Navy		Mi-C20				NDSU_IND_01_06.8058	Pv01	17	6805795	52205531
Black			Co-T39		Co-T39-UI	NDSU_IND_01_06.8224	Pv01	12	6822377	52205531
Pinto			St-Si			NDSU_IND_01_06.9393	Pv01	15	6939279	52205531
LRK			Cal-Ka		Cal-Ka-Lar	NDSU_IND_01_07.1565	Pv01	16	7156485	52205531
Pinto		St-Bu		St-Si-Bu		NDSU_IND_01_08.0697	Pv01	15	8069735	52205531
Navy		Mi-C20				NDSU_IND_01_08.0698	Pv01	15	8069830	52205531
Pinto	Si-Bu			St-Si-Bu		NDSU_IND_01_08.0891	Pv01	16	8089121	52205531
Navy				Lak-Mi	Lak-C20-Mi	NDSU_IND_01_08.2719	Pv01	16	8271892	52205531
Black			Co-T39		Co-T39-UI	NDSU_IND_01_08.5117	Pv01	12	8511674	52205531
Pinto	Si-Bu					NDSU_IND_01_09.5552	Pv01	8	9555172	52205531
Pinto				St-Si-Bu		NDSU_IND_01_09.5840	Pv01	12	9584023	52205531
Pinto	Si-Bu			St-Si-Bu		NDSU_IND_01_09.6116	Pv01	18	9611576	52205531
Pinto	Si-Bu	St-Bu		St-Si-Bu		NDSU_IND_01_09.6222	Pv01	11	9622182	52205531
Pinto	Si-Bu	St-Bu		St-Si-Bu		NDSU_IND_01_09.6689	Pv01	12	9668886	52205531
Pinto	Si-Bu	St-Bu		St-Si-Bu		NDSU_IND_01_09.7603	Pv01	13	9760343	52205531
Navy		Mi-C20				NDSU_IND_01_09.7604	Pv01	13	9760410	52205531
Pinto		St-Bu		St-Si-Bu		NDSU_IND_01_09.8343	Pv01	14	9834272	52205531
Pinto	Si-Bu			St-Si-Bu		NDSU_IND_01_09.8528	Pv01	21	9852750	52205531
Black			Co-T39		Co-T39-UI	NDSU_IND_01_10.0576	Pv01	16	10057566	52205531
Black				Co-UI	Co-T39-UI	NDSU_IND_01_10.1148	Pv01	19	10114791	52205531
Navy				Lak-Mi	Lak-C20-Mi	NDSU_IND_01_10.1171	Pv01	14	10117081	52205531
Pinto	Si-Bu	St-Bu		St-Si-Bu		NDSU_IND_01_10.1175	Pv01	14	10117535	52205531
Pinto	Si-Bu			St-Si-Bu		NDSU_IND_01_10.1803	Pv01	18	10180299	52205531
Pinto	Si-Bu			St-Si-Bu		NDSU_IND_01_10.2115	Pv01	20	10211523	52205531
Navy		Mi-C20				NDSU_IND_01_10.2226	Pv01	14	10222576	52205531
Pinto		St-Bu		St-Si-Bu		NDSU_IND_01_10.2227	Pv01	14	10222720	52205531
Navy		Mi-C20				NDSU_IND_01_10.2856	Pv01	26	10285595	52205531
Pinto				St-Si-Bu		NDSU_IND_01_10.3216	Pv01	8	10321575	52205531
Navy		Mi-C20				NDSU_IND_01_10.4223	Pv01	22	10422266	52205531
Navy		Mi-C20				NDSU_IND_01_10.4339	Pv01	19	10433903	52205531
Navy		Mi-C20				NDSU_IND_01_10.7950	Pv01	24	10794971	52205531
Pinto		St-Bu		St-Si-Bu		NDSU_IND_01_10.7952	Pv01	24	10795193	52205531
Pinto	Si-Bu			St-Si-Bu		NDSU_IND_01_10.8667	Pv01	15	10866703	52205531
Navy		Mi-C20				NDSU_IND_01_10.9502	Pv01	12	10950245	52205531
Pinto						NDSU_IND_01_11.2021	Pv01	11	11202124	52205531
Pinto	Si-Bu	St-Bu		St-Si-Bu		NDSU_IND_01_11.3050	Pv01	12	11304977	52205531
Pinto		St-Bu		St-Si-Bu		NDSU_IND_01_11.4667	Pv01	17	11466668	52205531
Black			Co-T39		Co-T39-UI	NDSU_IND_01_11.5969	Pv01	9	11596860	52205531
Black			Co-T39	Co-UI	Co-T39-UI	NDSU_IND_01_11.7104	Pv01	8	11710410	52205531
Pinto		St-Bu		St-Si-Bu		NDSU_IND_01_11.8665	Pv01	17	11866501	52205531
Black			Co-T39			NDSU_IND_01_11.8668	Pv01	17	11866752	52205531
Pinto		St-Bu		St-Si-Bu		NDSU_IND_01_11.8853	Pv01	11	11885253	52205531
Pinto				St-Si-Bu		NDSU_IND_01_13.2044	Pv01	25	13204359	52205531
Navy			Lak-C20		Lak-C20-Mi	NDSU_IND_01_14.8293	Pv01	10	14829278	52205531
Pinto	Si-Bu	St-Bu		St-Si-Bu		NDSU_IND_01_14.9391	Pv01	11	14939117	52205531
Pinto		St-Bu		St-Si-Bu		NDSU_IND_01_14.9495	Pv01	18	14949452	52205531
Navy		Mi-C20				NDSU_IND_01_15.0492	Pv01	9	15049203	52205531
Pinto				St-Si-Bu		NDSU_IND_01_15.0685	Pv01	13	15068454	52205531
Pinto	Si-Bu	St-Bu		St-Si-Bu		NDSU_IND_01_15.1124	Pv01	13	15112434	52205531
Black			Co-T39	Co-UI	Co-T39-UI	NDSU_IND_01_15.2517	Pv01	26	15251710	52205531
Navy		Mi-C20				NDSU_IND_01_15.4238	Pv01	24	15423788	52205531
Pinto	Si-Bu			St-Si-Bu		NDSU_IND_01_15.4914	Pv01	22	15491435	52205531
Black			Co-T39	Co-UI	Co-T39-UI	NDSU_IND_01_15.5826	Pv01	18	15582634	52205531
Navy		Mi-C20				NDSU_IND_01_15.5827	Pv01	18	15582737	52205531
Navy		Mi-C20				NDSU_IND_01_15.6692	Pv01	13	15669217	52205531
Pinto		St-Bu		St-Si-Bu		NDSU_IND_01_15.7949	Pv01	14	15794906	52205531
Pinto	Si-Bu	St-Bu		St-Si-Bu		NDSU_IND_01_15.8878	Pv01	15	15887806	52205531
Pinto	Si-Bu			St-Si-Bu		NDSU_IND_01_15.9292	Pv01	28	15929220	52205531
Pinto	Si-Bu			St-Si-Bu		NDSU_IND_01_15.9335	Pv01	8	15933527	52205531
Pinto	Si-Bu			St-Si-Bu		NDSU_IND_01_16.1931	Pv01	25	16193126	52205531
Pinto	Si-Bu			St-Si-Bu		NDSU_IND_01_16.2523	Pv01	18	16252298	52205531
Pinto		St-Bu		St-Si-Bu		NDSU_IND_01_16.2761	Pv01	27	16276066	52205531
Pinto		St-Bu		St-Si-Bu		NDSU_IND_01_16.8382	Pv01	22	16838191	52205531
Pinto		St-Bu		St-Si-Bu		NDSU_IND_01_16.8699	Pv01	30	16869874	52205531
Pinto	Si-Bu	St-Bu		St-Si-Bu		NDSU_IND_01_18.9099	Pv01	11	18909854	52205531
Navy				Lak-Mi	Lak-C20-Mi	NDSU_IND_01_19.1533	Pv01	13	19153328	52205531
Pinto	Si-Bu	St-Bu		St-Si-Bu		NDSU_IND_01_19.2222	Pv01	10	19222152	52205531
Pinto		St-Bu		St-Si-Bu		NDSU_IND_01_19.5261	Pv01	9	19526088	52205531
Pinto		St-Bu		St-Si-Bu		NDSU_IND_01_19.6182	Pv01	21	19618153	52205531
LRK			Cal-Ka	Cal-Lar	Cal-Ka-Lar	NDSU_IND_01_21.5570	Pv01	26	21557004	52205531
LRK		Ka-Lar				NDSU_IND_01_22.3713	Pv01	26	22371267	52205531
Black			Co-T39		Co-T39-UI	NDSU_IND_01_28.0238	Pv01	18	28023819	52205531
LRK		Ka-Lar				NDSU_IND_01_32.8029	Pv01	27	32802872	52205531
Pinto						NDSU_IND_01_35.1785	Pv01	12	35178514	52205531
Navy		Mi-C20				NDSU_IND_01_35.3014	Pv01	11	35301379	52205531
LRK		Ka-Lar				NDSU_IND_01_35.3573	Pv01	11	35357251	52205531
Pinto	Si-Bu	St-Bu		St-Si-Bu		NDSU_IND_01_35.9151	Pv01	21	35915080	52205531
Black		UI-T39				NDSU_IND_01_36.7860	Pv01	16	36786009	52205531
LRK		Ka-Lar				NDSU_IND_01_38.4716	Pv01	12	38471586	52205531
LRK				Cal-Lar	Cal-Ka-Lar	NDSU_IND_01_38.4812	Pv01	16	38481241	52205531
Pinto		St-Bu		St-Si-Bu		NDSU_IND_01_38.7943	Pv01	9	38794327	52205531
LRK		Ka-Lar				NDSU_IND_01_39.3717	Pv01	28	39371673	52205531
Pinto	Si-Bu			St-Si-Bu		NDSU_IND_01_41.1938	Pv01	24	41193779	52205531
Pinto	Si-Bu	St-Bu		St-Si-Bu		NDSU_IND_01_41.6452	Pv01	17	41645227	52205531
Pinto	Si-Bu			St-Si-Bu		NDSU_IND_01_41.8217	Pv01	27	41821697	52205531
Navy				Lak-Mi	Lak-C20-Mi	NDSU_IND_01_42.0251	Pv01	11	42025058	52205531
Pinto						NDSU_IND_01_42.1890	Pv01	11	42188964	52205531
LRK				Cal-Lar	Cal-Ka-Lar	NDSU_IND_01_42.2751	Pv01	17	42275096	52205531
Pinto		St-Bu		St-Si-Bu		NDSU_IND_01_42.7394	Pv01	13	42739418	52205531
Pinto	Si-Bu			St-Si-Bu		NDSU_IND_01_42.9986	Pv01	21	42998574	52205531
Navy		Mi-C20				NDSU_IND_01_43.1633	Pv01	9	43163252	52205531
Pinto		St-Bu		St-Si-Bu		NDSU_IND_01_43.4237	Pv01	12	43423685	52205531
Black				Co-UI	Co-T39-UI	NDSU_IND_01_43.4240	Pv01	12	43424044	52205531
Pinto	Si-Bu			St-Si-Bu		NDSU_IND_01_43.4884	Pv01	17	43488371	52205531
Pinto				St-Si-Bu		NDSU_IND_01_43.4940	Pv01	20	43494018	52205531
Pinto		St-Bu		St-Si-Bu		NDSU_IND_01_43.5376	Pv01	9	43537637	52205531
Black			Co-T39	Co-UI	Co-T39-UI	NDSU_IND_01_43.6996	Pv01	9	43699573	52205531
LRK			Cal-Ka	Cal-Lar	Cal-Ka-Lar	NDSU_IND_01_43.9433	Pv01	18	43943325	52205531
Pinto	Si-Bu			St-Si-Bu		NDSU_IND_01_44.1685	Pv01	25	44168459	52205531
Pinto	Si-Bu			St-Si-Bu		NDSU_IND_01_44.6391	Pv01	10	44639071	52205531
LRK		Ka-Lar				NDSU_IND_01_44.6530	Pv01	20	44653042	52205531
LRK				Cal-Lar	Cal-Ka-Lar	NDSU_IND_01_45.0657	Pv01	10	45065724	52205531
Pinto	Si-Bu	St-Bu		St-Si-Bu		NDSU_IND_01_45.4584	Pv01	9	45458381	52205531
Pinto	Si-Bu			St-Si-Bu		NDSU_IND_01_45.5761	Pv01	19	45576135	52205531
Pinto		St-Bu		St-Si-Bu		NDSU_IND_01_45.5900	Pv01	19	45589959	52205531
Pinto		St-Bu		St-Si-Bu		NDSU_IND_01_45.8796	Pv01	21	45879572	52205531
Pinto	Si-Bu			St-Si-Bu		NDSU_IND_01_45.8990	Pv01	9	45898968	52205531
Pinto	Si-Bu	St-Bu		St-Si-Bu		NDSU_IND_01_46.1105	Pv01	21	46110467	52205531
Pinto	Si-Bu			St-Si-Bu		NDSU_IND_01_46.4175	Pv01	8	46417502	52205531
Pinto	Si-Bu	St-Bu		St-Si-Bu		NDSU_IND_01_46.4741	Pv01	13	46474111	52205531
Navy			Lak-C20		Lak-C20-Mi	NDSU_IND_01_46.6505	Pv01	8	46650517	52205531
Black			Co-T39		Co-T39-UI	NDSU_IND_01_46.6742	Pv01	19	46674175	52205531
Pinto		St-Bu		St-Si-Bu		NDSU_IND_01_46.6752	Pv01	13	46675218	52205531
Black			Co-T39		Co-T39-UI	NDSU_IND_01_46.6754	Pv01	13	46675395	52205531
LRK				Cal-Lar	Cal-Ka-Lar	NDSU_IND_01_46.8566	Pv01	18	46856584	52205531
Pinto	Si-Bu			St-Si-Bu		NDSU_IND_01_46.8783	Pv01	13	46878328	52205531
Pinto		St-Bu		St-Si-Bu		NDSU_IND_01_46.9340	Pv01	12	46934048	52205531
Pinto	Si-Bu	St-Bu		St-Si-Bu		NDSU_IND_01_46.9649	Pv01	17	46964929	52205531
Pinto		St-Bu		St-Si-Bu		NDSU_IND_01_47.2870	Pv01	10	47287015	52205531
Pinto	Si-Bu			St-Si-Bu		NDSU_IND_01_47.5410	Pv01	23	47540968	52205531
Pinto	Si-Bu			St-Si-Bu		NDSU_IND_01_47.8854	Pv01	12	47885369	52205531
Pinto		St-Bu		St-Si-Bu		NDSU_IND_01_47.9620	Pv01	9	47962011	52205531
Pinto	Si-Bu			St-Si-Bu		NDSU_IND_01_47.9629	Pv01	24	47962872	52205531
Pinto						NDSU_IND_01_47.9908	Pv01	18	47990761	52205531
LRK			Cal-Ka		Cal-Ka-Lar	NDSU_IND_01_48.0411	Pv01	16	48041122	52205531
LRK			Cal-Ka			NDSU_IND_01_48.1364	Pv01	18	48136411	52205531
LRK		Ka-Lar				NDSU_IND_01_48.2372	Pv01	10	48237187	52205531
DRK					Red-Fi	NDSU_IND_01_48.2825	Pv01	12	48282500	52205531
LRK				Cal-Lar	Cal-Ka-Lar	NDSU_IND_01_48.3145	Pv01	9	48314483	52205531
LRK			Cal-Ka		Cal-Ka-Lar	NDSU_IND_01_48.3436	Pv01	8	48343550	52205531
LRK		Ka-Lar				NDSU_IND_01_48.3515	Pv01	14	48351522	52205531
LRK		Ka-Lar				NDSU_IND_01_48.3867	Pv01	9	48386702	52205531
DRK					Red-Fi	NDSU_IND_01_48.3868	Pv01	9	48386833	52205531
LRK			Cal-Ka			NDSU_IND_01_48.3873	Pv01	12	48387311	52205531
LRK			Cal-Ka	Cal-Lar	Cal-Ka-Lar	NDSU_IND_01_48.4096	Pv01	23	48409560	52205531
LRK		Ka-Lar				NDSU_IND_01_48.4459	Pv01	12	48445922	52205531
LRK			Cal-Ka		Cal-Ka-Lar	NDSU_IND_01_48.6174	Pv01	12	48617445	52205531
LRK			Cal-Ka		Cal-Ka-Lar	NDSU_IND_01_48.6282	Pv01	13	48628196	52205531
LRK			Cal-Ka		Cal-Ka-Lar	NDSU_IND_01_48.6456	Pv01	8	48645561	52205531
LRK		Ka-Lar				NDSU_IND_01_48.7013	Pv01	22	48701256	52205531
LRK			Cal-Ka		Cal-Ka-Lar	NDSU_IND_01_48.7027	Pv01	10	48702718	52205531
LRK			Cal-Ka		Cal-Ka-Lar	NDSU_IND_01_48.7205	Pv01	21	48720458	52205531
DRK					Red-Fi	NDSU_IND_01_48.7783	Pv01	18	48778293	52205531
LRK		Ka-Lar				NDSU_IND_01_48.7968	Pv01	16	48796823	52205531
DRK					Red-Fi	NDSU_IND_01_48.8078	Pv01	20	48807823	52205531
LRK			Cal-Ka		Cal-Ka-Lar	NDSU_IND_01_48.8111	Pv01	13	48811147	52205531
LRK			Cal-Ka		Cal-Ka-Lar	NDSU_IND_01_48.8667	Pv01	13	48866722	52205531
LRK				Cal-Lar	Cal-Ka-Lar	NDSU_IND_01_48.9412	Pv01	17	48941213	52205531
LRK			Cal-Ka		Cal-Ka-Lar	NDSU_IND_01_48.9501	Pv01	14	48950114	52205531
Pinto	Si-Bu			St-Si-Bu		NDSU_IND_01_48.9556	Pv01	12	48955642	52205531
DRK					Red-Fi	NDSU_IND_01_48.9559	Pv01	8	48955948	52205531
LRK			Cal-Ka		Cal-Ka-Lar	NDSU_IND_01_48.9830	Pv01	20	48983015	52205531
Black			Co-T39	Co-UI	Co-T39-UI	NDSU_IND_01_49.0224	Pv01	16	49022423	52205531
LRK			Cal-Ka	Cal-Lar	Cal-Ka-Lar	NDSU_IND_01_49.0674	Pv01	19	49067353	52205531
Black			Co-T39		Co-T39-UI	NDSU_IND_01_49.0995	Pv01	13	49099531	52205531
LRK			Cal-Ka	Cal-Lar	Cal-Ka-Lar	NDSU_IND_01_49.1770	Pv01	12	49177049	52205531
DRK					Red-Fi	NDSU_IND_01_49.2232	Pv01	18	49223159	52205531
LRK			Cal-Ka		Cal-Ka-Lar	NDSU_IND_01_49.2234	Pv01	18	49223360	52205531
LRK			Cal-Ka	Cal-Lar	Cal-Ka-Lar	NDSU_IND_01_49.2266	Pv01	12	49226627	52205531
DRK					Red-Fi	NDSU_IND_01_49.2719	Pv01	19	49271928	52205531
LRK			Cal-Ka		Cal-Ka-Lar	NDSU_IND_01_49.3239	Pv01	28	49323926	52205531
LRK			Cal-Ka	Cal-Lar	Cal-Ka-Lar	NDSU_IND_01_49.3391	Pv01	26	49339079	52205531
LRK		Ka-Lar				NDSU_IND_01_49.3399	Pv01	19	49339924	52205531
LRK		Ka-Lar				NDSU_IND_01_49.3482	Pv01	9	49348246	52205531
Pinto		St-Bu		St-Si-Bu		NDSU_IND_01_49.3488	Pv01	9	49348777	52205531
LRK			Cal-Ka			NDSU_IND_01_49.4215	Pv01	10	49421454	52205531
LRK		Ka-Lar				NDSU_IND_01_49.4801	Pv01	19	49480055	52205531
LRK			Cal-Ka		Cal-Ka-Lar	NDSU_IND_01_49.5047	Pv01	10	49504749	52205531
LRK			Cal-Ka		Cal-Ka-Lar	NDSU_IND_01_49.5468	Pv01	8	49546784	52205531
Pinto	Si-Bu			St-Si-Bu		NDSU_IND_01_49.5636	Pv01	19	49563573	52205531
LRK		Ka-Lar				NDSU_IND_01_49.5882	Pv01	8	49588191	52205531
DRK					Red-Fi	NDSU_IND_01_49.5884	Pv01	8	49588447	52205531
LRK		Ka-Lar				NDSU_IND_01_49.6054	Pv01	12	49605424	52205531
LRK		Ka-Lar				NDSU_IND_01_49.6175	Pv01	22	49617457	52205531
LRK			Cal-Ka		Cal-Ka-Lar	NDSU_IND_01_49.6410	Pv01	14	49640999	52205531
LRK			Cal-Ka			NDSU_IND_01_49.6670	Pv01	16	49667027	52205531
LRK		Ka-Lar				NDSU_IND_01_49.7015	Pv01	8	49701549	52205531
Navy		Mi-C20				NDSU_IND_01_49.8222	Pv01	17	49822230	52205531
LRK		Ka-Lar				NDSU_IND_01_49.8456	Pv01	18	49845573	52205531
LRK			Cal-Ka		Cal-Ka-Lar	NDSU_IND_01_49.8757	Pv01	12	49875719	52205531
LRK				Cal-Lar	Cal-Ka-Lar	NDSU_IND_01_49.8796	Pv01	17	49879628	52205531
LRK			Cal-Ka		Cal-Ka-Lar	NDSU_IND_01_49.8820	Pv01	13	49882094	52205531
Navy		Mi-C20				NDSU_IND_01_49.8821	Pv01	13	49882123	52205531
Pinto		St-Bu		St-Si-Bu		NDSU_IND_01_49.8822	Pv01	13	49882203	52205531
LRK			Cal-Ka		Cal-Ka-Lar	NDSU_IND_01_49.8858	Pv01	9	49885765	52205531
Navy		Mi-C20				NDSU_IND_01_49.8861	Pv01	8	49886096	52205531
LRK					Cal-Ka-Lar	NDSU_IND_01_49.8989	Pv01	25	49898919	52205531
Pinto	Si-Bu			St-Si-Bu		NDSU_IND_01_49.9810	Pv01	10	49981014	52205531
LRK			Cal-Ka		Cal-Ka-Lar	NDSU_IND_01_50.1041	Pv01	26	50104071	52205531
LRK		Ka-Lar				NDSU_IND_01_50.1466	Pv01	20	50146646	52205531
LRK			Cal-Ka		Cal-Ka-Lar	NDSU_IND_01_50.1716	Pv01	11	50171553	52205531
LRK			Cal-Ka		Cal-Ka-Lar	NDSU_IND_01_50.2219	Pv01	20	50221856	52205531
Pinto	Si-Bu			St-Si-Bu		NDSU_IND_01_50.4807	Pv01	12	50480736	52205531
Pinto	Si-Bu			St-Si-Bu		NDSU_IND_01_50.4927	Pv01	11	50492687	52205531
Navy				Lak-Mi	Lak-C20-Mi	NDSU_IND_01_50.6817	Pv01	8	50681655	52205531
Navy		Mi-C20				NDSU_IND_01_51.1133	Pv01	12	51113293	52205531
Black			Co-T39	Co-UI	Co-T39-UI	NDSU_IND_01_51.2986	Pv01	9	51298608	52205531
LRK			Cal-Ka		Cal-Ka-Lar	NDSU_IND_01_51.4479	Pv01	25	51447851	52205531
LRK			Cal-Ka		Cal-Ka-Lar	NDSU_IND_01_51.5203	Pv01	13	51520267	52205531
Navy		Mi-C20				NDSU_IND_01_51.5964	Pv01	22	51596390	52205531
LRK			Cal-Ka		Cal-Ka-Lar	NDSU_IND_01_51.5998	Pv01	21	51599843	52205531
DRK					Red-Fi	NDSU_IND_01_51.6243	Pv01	9	51624250	52205531
Pinto		St-Bu		St-Si-Bu		NDSU_IND_01_51.6677	Pv01	14	51667736	52205531
DRK					Red-Fi	NDSU_IND_01_51.6775	Pv01	12	51677494	52205531
Pinto		St-Bu		St-Si-Bu		NDSU_IND_01_51.6913	Pv01	25	51691330	52205531
LRK				Cal-Lar	Cal-Ka-Lar	NDSU_IND_01_51.7648	Pv01	24	51764792	52205531
Navy				Lak-Mi	Lak-C20-Mi	NDSU_IND_01_51.8646	Pv01	10	51864568	52205531
Navy				Lak-Mi		NDSU_IND_01_51.8796	Pv01	12	51879575	52205531
Pinto		St-Bu				NDSU_IND_01_51.9028	Pv01	15	51902785	52205531
Black				Co-UI	Co-T39-UI	NDSU_IND_01_51.9493	Pv01	8	51949312	52205531
Pinto		St-Bu		St-Si-Bu		NDSU_IND_01_52.0239	Pv01	13	52023930	52205531
Navy		Mi-C20				NDSU_IND_01_52.0276	Pv01	13	52027593	52205531
Pinto		St-Bu		St-Si-Bu		NDSU_IND_01_52.1738	Pv01	22	52173807	52205531
Pinto		St-Bu		St-Si-Bu		NDSU_IND_02_00.0640	Pv02	19	64035	49040938
LRK			Cal-Ka		Cal-Ka-Lar	NDSU_IND_02_00.0689	Pv02	10	68948	49040938
LRK		Ka-Lar				NDSU_IND_02_00.2186	Pv02	17	218600	49040938
LRK		Ka-Lar				NDSU_IND_02_00.3510	Pv02	17	350985	49040938
LRK		Ka-Lar				NDSU_IND_02_00.4083	Pv02	19	408287	49040938
Pinto	Si-Bu			St-Si-Bu		NDSU_IND_02_00.5275	Pv02	22	527545	49040938
Pinto		St-Bu		St-Si-Bu		NDSU_IND_02_00.5892	Pv02	18	589226	49040938
Pinto	Si-Bu			St-Si-Bu		NDSU_IND_02_00.5957	Pv02	15	595734	49040938
Pinto	Si-Bu			St-Si-Bu		NDSU_IND_02_00.8980	Pv02	19	898023	49040938
Pinto		St-Bu		St-Si-Bu		NDSU_IND_02_01.2213	Pv02	12	1221286	49040938
Pinto		St-Bu		St-Si-Bu		NDSU_IND_02_01.3533	Pv02	19	1353299	49040938
Pinto		St-Bu		St-Si-Bu		NDSU_IND_02_01.5703	Pv02	12	1570348	49040938
Pinto		St-Bu		St-Si-Bu		NDSU_IND_02_01.6255	Pv02	14	1625469	49040938
Pinto		St-Bu		St-Si-Bu		NDSU_IND_02_01.6373	Pv02	9	1637290	49040938
Pinto			St-Si			NDSU_IND_02_01.8287	Pv02	16	1828663	49040938
Pinto	Si-Bu			St-Si-Bu		NDSU_IND_02_01.9610	Pv02	10	1960962	49040938
Pinto			St-Si			NDSU_IND_02_01.9820	Pv02	15	1981983	49040938
Pinto		St-Bu		St-Si-Bu		NDSU_IND_02_02.1036	Pv02	24	2103603	49040938
Pinto						NDSU_IND_02_02.1336	Pv02	10	2133562	49040938
Pinto		St-Bu		St-Si-Bu		NDSU_IND_02_02.1690	Pv02	12	2169023	49040938
Pinto			St-Si			NDSU_IND_02_02.4495	Pv02	9	2449535	49040938
Navy		Mi-C20				NDSU_IND_02_02.5154	Pv02	15	2515366	49040938
Pinto	Si-Bu	St-Bu		St-Si-Bu		NDSU_IND_02_02.8004	Pv02	11	2800446	49040938
Pinto		St-Bu		St-Si-Bu		NDSU_IND_02_02.8283	Pv02	21	2828337	49040938
Pinto	Si-Bu			St-Si-Bu		NDSU_IND_02_02.8723	Pv02	17	2872344	49040938
Pinto	Si-Bu	St-Bu		St-Si-Bu		NDSU_IND_02_02.9306	Pv02	13	2930556	49040938
Pinto	Si-Bu	St-Bu		St-Si-Bu		NDSU_IND_02_02.9968	Pv02	13	2996753	49040938
Pinto	Si-Bu	St-Bu		St-Si-Bu		NDSU_IND_02_03.0134	Pv02	22	3013421	49040938
Black		UI-T39				NDSU_IND_02_03.1344	Pv02	12	3134424	49040938
LRK			Cal-Ka		Cal-Ka-Lar	NDSU_IND_02_03.2049	Pv02	27	3204880	49040938
Navy				Lak-Mi	Lak-C20-Mi	NDSU_IND_02_03.2472	Pv02	22	3247159	49040938
LRK		Ka-Lar				NDSU_IND_02_03.2921	Pv02	20	3292126	49040938
Pinto		St-Bu		St-Si-Bu		NDSU_IND_02_03.3092	Pv02	18	3309194	49040938
Pinto		St-Bu		St-Si-Bu		NDSU_IND_02_03.3491	Pv02	19	3349102	49040938
LRK			Cal-Ka		Cal-Ka-Lar	NDSU_IND_02_03.3798	Pv02	24	3379766	49040938
LRK		Ka-Lar				NDSU_IND_02_03.3804	Pv02	24	3380443	49040938
LRK			Cal-Ka		Cal-Ka-Lar	NDSU_IND_02_03.3942	Pv02	17	3394169	49040938
Pinto	Si-Bu			St-Si-Bu		NDSU_IND_02_03.4261	Pv02	14	3426123	49040938
LRK		Ka-Lar				NDSU_IND_02_03.5440	Pv02	9	3543995	49040938
Pinto	Si-Bu	St-Bu		St-Si-Bu		NDSU_IND_02_03.5760	Pv02	11	3575961	49040938
Black		UI-T39				NDSU_IND_02_03.5873	Pv02	15	3587338	49040938
Pinto	Si-Bu			St-Si-Bu		NDSU_IND_02_03.5960	Pv02	28	3595965	49040938
LRK		Ka-Lar				NDSU_IND_02_03.6382	Pv02	13	3638193	49040938
LRK			Cal-Ka		Cal-Ka-Lar	NDSU_IND_02_03.9126	Pv02	19	3912575	49040938
LRK		Ka-Lar				NDSU_IND_02_04.0147	Pv02	14	4014712	49040938
Black		UI-T39				NDSU_IND_02_04.3237	Pv02	18	4323741	49040938
Navy		Mi-C20				NDSU_IND_02_04.6403	Pv02	19	4640301	49040938
Navy		Mi-C20				NDSU_IND_02_04.7075	Pv02	14	4707501	49040938
Navy				Lak-Mi	Lak-C20-Mi	NDSU_IND_02_04.8463	Pv02	24	4846344	49040938
Pinto	Si-Bu			St-Si-Bu		NDSU_IND_02_04.8873	Pv02	24	4887312	49040938
LRK		Ka-Lar				NDSU_IND_02_05.6000	Pv02	16	5600048	49040938
Black				Co-UI	Co-T39-UI	NDSU_IND_02_05.7404	Pv02	12	5740363	49040938
Navy				Lak-Mi	Lak-C20-Mi	NDSU_IND_02_05.8111	Pv02	15	5811129	49040938
Navy		Mi-C20				NDSU_IND_02_05.8978	Pv02	15	5897809	49040938
Pinto	Si-Bu			St-Si-Bu		NDSU_IND_02_06.3556	Pv02	10	6355630	49040938
LRK		Ka-Lar				NDSU_IND_02_06.4323	Pv02	32	6432265	49040938
LRK		Ka-Lar				NDSU_IND_02_06.8344	Pv02	19	6834445	49040938
Navy		Mi-C20				NDSU_IND_02_07.1718	Pv02	23	7171825	49040938
Black		UI-T39				NDSU_IND_02_07.2158	Pv02	12	7215829	49040938
Black		UI-T39				NDSU_IND_02_07.3285	Pv02	20	7328524	49040938
Navy				Lak-Mi	Lak-C20-Mi	NDSU_IND_02_07.3286	Pv02	20	7328590	49040938
Pinto		St-Bu				NDSU_IND_02_07.4121	Pv02	37	7412097	49040938
Navy			Lak-C20		Lak-C20-Mi	NDSU_IND_02_08.5837	Pv02	13	8583741	49040938
Black			Co-T39	Co-UI	Co-T39-UI	NDSU_IND_02_09.6853	Pv02	21	9685252	49040938
Black			Co-T39		Co-T39-UI	NDSU_IND_02_10.2989	Pv02	10	10298870	49040938
Black			Co-T39	Co-UI	Co-T39-UI	NDSU_IND_02_11.2560	Pv02	9	11255990	49040938
DRK					Red-Fi	NDSU_IND_02_11.3187	Pv02	19	11318716	49040938
Pinto	Si-Bu			St-Si-Bu		NDSU_IND_02_11.7470	Pv02	12	11746978	49040938
Pinto	Si-Bu			St-Si-Bu		NDSU_IND_02_11.8432	Pv02	9	11843223	49040938
Pinto			St-Si			NDSU_IND_02_11.8472	Pv02	14	11847181	49040938
Pinto	Si-Bu			St-Si-Bu		NDSU_IND_02_11.8546	Pv02	9	11854648	49040938
Pinto	Si-Bu			St-Si-Bu		NDSU_IND_02_11.9390	Pv02	10	11939033	49040938
Pinto	Si-Bu			St-Si-Bu		NDSU_IND_02_11.9758	Pv02	14	11975758	49040938
Pinto	Si-Bu			St-Si-Bu		NDSU_IND_02_12.4003	Pv02	24	12400270	49040938
Pinto	Si-Bu			St-Si-Bu		NDSU_IND_02_12.8147	Pv02	10	12814675	49040938
Navy		Mi-C20				NDSU_IND_02_13.3195	Pv02	16	13319483	49040938
Pinto	Si-Bu			St-Si-Bu		NDSU_IND_02_13.5193	Pv02	19	13519277	49040938
Pinto	Si-Bu			St-Si-Bu		NDSU_IND_02_13.5992	Pv02	8	13599196	49040938
Pinto		St-Bu		St-Si-Bu		NDSU_IND_02_13.7900	Pv02	18	13790044	49040938
Pinto	Si-Bu	St-Bu		St-Si-Bu		NDSU_IND_02_13.7995	Pv02	22	13799527	49040938
Pinto		St-Bu		St-Si-Bu		NDSU_IND_02_13.8255	Pv02	8	13825458	49040938
Pinto			St-Si			NDSU_IND_02_14.0180	Pv02	16	14018041	49040938
Pinto			St-Si			NDSU_IND_02_14.1756	Pv02	12	14175565	49040938
Pinto	Si-Bu			St-Si-Bu		NDSU_IND_02_14.3083	Pv02	13	14308345	49040938
Pinto				St-Si-Bu		NDSU_IND_02_14.7304	Pv02	20	14730366	49040938
Navy		Mi-C20				NDSU_IND_02_14.7908	Pv02	21	14790801	49040938
Pinto	Si-Bu			St-Si-Bu		NDSU_IND_02_14.8255	Pv02	13	14825527	49040938
Pinto	Si-Bu			St-Si-Bu		NDSU_IND_02_15.2373	Pv02	30	15237290	49040938
Black			Co-T39		Co-T39-UI	NDSU_IND_02_15.3524	Pv02	18	15352428	49040938
Pinto			St-Si			NDSU_IND_02_15.7145	Pv02	8	15714525	49040938
Pinto	Si-Bu			St-Si-Bu		NDSU_IND_02_15.7159	Pv02	8	15715911	49040938
Pinto	Si-Bu			St-Si-Bu		NDSU_IND_02_16.9550	Pv02	13	16955027	49040938
Pinto	Si-Bu			St-Si-Bu		NDSU_IND_02_17.0618	Pv02	11	17061770	49040938
Pinto	Si-Bu			St-Si-Bu		NDSU_IND_02_17.1407	Pv02	9	17140689	49040938
Pinto	Si-Bu			St-Si-Bu		NDSU_IND_02_17.1939	Pv02	28	17193895	49040938
Pinto			St-Si			NDSU_IND_02_17.3508	Pv02	25	17350770	49040938
Pinto	Si-Bu			St-Si-Bu		NDSU_IND_02_17.5178	Pv02	11	17517774	49040938
Pinto	Si-Bu			St-Si-Bu		NDSU_IND_02_18.6841	Pv02	14	18684141	49040938
Pinto			St-Si			NDSU_IND_02_18.8405	Pv02	13	18840453	49040938
Pinto	Si-Bu			St-Si-Bu		NDSU_IND_02_18.8443	Pv02	13	18844257	49040938
Pinto			St-Si			NDSU_IND_02_19.0108	Pv02	35	19010793	49040938
Pinto	Si-Bu			St-Si-Bu		NDSU_IND_02_19.0758	Pv02	15	19075821	49040938
Pinto			St-Si			NDSU_IND_02_19.2363	Pv02	14	19236312	49040938
Pinto			St-Si			NDSU_IND_02_19.2882	Pv02	8	19288150	49040938
Pinto	Si-Bu			St-Si-Bu		NDSU_IND_02_19.5078	Pv02	12	19507791	49040938
Pinto			St-Si			NDSU_IND_02_19.8326	Pv02	10	19832565	49040938
Pinto	Si-Bu			St-Si-Bu		NDSU_IND_02_20.0230	Pv02	12	20023020	49040938
Pinto	Si-Bu			St-Si-Bu		NDSU_IND_02_20.0283	Pv02	15	20028318	49040938
Pinto			St-Si			NDSU_IND_02_20.0288	Pv02	15	20028792	49040938
Pinto	Si-Bu			St-Si-Bu		NDSU_IND_02_20.0429	Pv02	10	20042865	49040938
Pinto	Si-Bu			St-Si-Bu		NDSU_IND_02_20.4319	Pv02	13	20431945	49040938
Pinto			St-Si			NDSU_IND_02_20.6438	Pv02	13	20643777	49040938
Pinto	Si-Bu			St-Si-Bu		NDSU_IND_02_20.9143	Pv02	9	20914293	49040938
Pinto			St-Si			NDSU_IND_02_21.0017	Pv02	15	21001650	49040938
Pinto	Si-Bu			St-Si-Bu		NDSU_IND_02_21.0735	Pv02	24	21073468	49040938
Pinto			St-Si			NDSU_IND_02_21.0741	Pv02	24	21074111	49040938
Pinto						NDSU_IND_02_21.6719	Pv02	28	21671896	49040938
Pinto			St-Si			NDSU_IND_02_21.7553	Pv02	8	21755327	49040938
Pinto			St-Si			NDSU_IND_02_21.7557	Pv02	12	21755654	49040938
Pinto			St-Si			NDSU_IND_02_21.9968	Pv02	18	21996766	49040938
Pinto			St-Si			NDSU_IND_02_22.0466	Pv02	15	22046600	49040938
Pinto	Si-Bu			St-Si-Bu		NDSU_IND_02_22.0572	Pv02	26	22057176	49040938
Pinto	Si-Bu			St-Si-Bu		NDSU_IND_02_22.8464	Pv02	14	22846375	49040938
Pinto	Si-Bu			St-Si-Bu		NDSU_IND_02_22.9034	Pv02	13	22903426	49040938
Pinto	Si-Bu			St-Si-Bu		NDSU_IND_02_23.2395	Pv02	11	23239524	49040938
Pinto	Si-Bu			St-Si-Bu		NDSU_IND_02_23.2574	Pv02	8	23257408	49040938
Pinto	Si-Bu			St-Si-Bu		NDSU_IND_02_23.3071	Pv02	18	23307115	49040938
Navy		Mi-C20				NDSU_IND_02_23.5042	Pv02	29	23504169	49040938
Pinto			St-Si			NDSU_IND_02_23.9603	Pv02	8	23960294	49040938
Pinto						NDSU_IND_02_24.1424	Pv02	13	24142420	49040938
Pinto		St-Bu		St-Si-Bu		NDSU_IND_02_24.1774	Pv02	8	24177358	49040938
Pinto		St-Bu		St-Si-Bu		NDSU_IND_02_24.2681	Pv02	13	24268051	49040938
Pinto				St-Si-Bu		NDSU_IND_02_24.2882	Pv02	8	24288180	49040938
Navy		Mi-C20				NDSU_IND_02_24.2884	Pv02	8	24288384	49040938
Pinto		St-Bu		St-Si-Bu		NDSU_IND_02_24.3494	Pv02	20	24349360	49040938
Pinto		St-Bu		St-Si-Bu		NDSU_IND_02_24.4524	Pv02	25	24452359	49040938
Navy		Mi-C20				NDSU_IND_02_24.6583	Pv02	13	24658291	49040938
Pinto	Si-Bu			St-Si-Bu		NDSU_IND_02_24.7906	Pv02	17	24790575	49040938
Pinto		St-Bu		St-Si-Bu		NDSU_IND_02_24.8620	Pv02	17	24861954	49040938
Pinto			St-Si			NDSU_IND_02_24.9138	Pv02	13	24913775	49040938
Pinto			St-Si			NDSU_IND_02_24.9527	Pv02	14	24952719	49040938
Pinto	Si-Bu			St-Si-Bu		NDSU_IND_02_25.0624	Pv02	15	25062434	49040938
Navy		Mi-C20				NDSU_IND_02_25.0788	Pv02	10	25078804	49040938
Navy		Mi-C20				NDSU_IND_02_25.5255	Pv02	19	25525512	49040938
Pinto	Si-Bu	St-Bu		St-Si-Bu		NDSU_IND_02_25.5716	Pv02	13	25571555	49040938
Navy		Mi-C20				NDSU_IND_02_25.5717	Pv02	13	25571671	49040938
Navy				Lak-Mi	Lak-C20-Mi	NDSU_IND_02_25.5737	Pv02	20	25573739	49040938
Pinto	Si-Bu			St-Si-Bu		NDSU_IND_02_25.5794	Pv02	24	25579417	49040938
Pinto	Si-Bu			St-Si-Bu		NDSU_IND_02_25.6170	Pv02	22	25617026	49040938
Pinto		St-Bu		St-Si-Bu		NDSU_IND_02_25.6252	Pv02	19	25625170	49040938
Navy		Mi-C20				NDSU_IND_02_25.6261	Pv02	19	25626100	49040938
Navy		Mi-C20				NDSU_IND_02_25.6302	Pv02	24	25630174	49040938
Pinto	Si-Bu			St-Si-Bu		NDSU_IND_02_25.7311	Pv02	15	25731098	49040938
Pinto	Si-Bu			St-Si-Bu		NDSU_IND_02_25.7744	Pv02	11	25774443	49040938
Navy		Mi-C20				NDSU_IND_02_25.8073	Pv02	31	25807304	49040938
Pinto		St-Bu		St-Si-Bu		NDSU_IND_02_25.8338	Pv02	27	25833755	49040938
Pinto			St-Si			NDSU_IND_02_26.3632	Pv02	14	26363227	49040938
Pinto			St-Si			NDSU_IND_02_26.6502	Pv02	15	26650204	49040938
Pinto	Si-Bu			St-Si-Bu		NDSU_IND_02_26.6824	Pv02	11	26682351	49040938
Pinto	Si-Bu			St-Si-Bu		NDSU_IND_02_26.7357	Pv02	18	26735694	49040938
Pinto	Si-Bu			St-Si-Bu		NDSU_IND_02_26.8191	Pv02	15	26819066	49040938
Pinto		St-Bu		St-Si-Bu		NDSU_IND_02_27.9008	Pv02	11	27900762	49040938
Pinto	Si-Bu			St-Si-Bu		NDSU_IND_02_27.9706	Pv02	15	27970575	49040938
Pinto			St-Si			NDSU_IND_02_28.0692	Pv02	18	28069219	49040938
Pinto			St-Si			NDSU_IND_02_28.4405	Pv02	19	28440538	49040938
Pinto				St-Si-Bu		NDSU_IND_02_28.5635	Pv02	20	28563541	49040938
Navy		Mi-C20				NDSU_IND_02_28.9929	Pv02	9	28992897	49040938
Pinto	Si-Bu			St-Si-Bu		NDSU_IND_02_29.0129	Pv02	16	29012852	49040938
Pinto	Si-Bu			St-Si-Bu		NDSU_IND_02_29.0166	Pv02	11	29016627	49040938
Pinto			St-Si			NDSU_IND_02_29.1533	Pv02	8	29153314	49040938
Pinto			St-Si			NDSU_IND_02_29.1656	Pv02	15	29165575	49040938
Pinto	Si-Bu			St-Si-Bu		NDSU_IND_02_29.1966	Pv02	10	29196568	49040938
Pinto			St-Si			NDSU_IND_02_29.1969	Pv02	10	29196914	49040938
Navy			Lak-C20		Lak-C20-Mi	NDSU_IND_02_29.2141	Pv02	21	29214065	49040938
Pinto			St-Si			NDSU_IND_02_29.2859	Pv02	11	29285866	49040938
Pinto	Si-Bu			St-Si-Bu		NDSU_IND_02_29.2894	Pv02	18	29289398	49040938
Navy		Mi-C20				NDSU_IND_02_30.2445	Pv02	15	30244504	49040938
Black			Co-T39		Co-T39-UI	NDSU_IND_02_30.2654	Pv02	11	30265358	49040938
Navy		Mi-C20				NDSU_IND_02_30.9009	Pv02	12	30900944	49040938
Pinto	Si-Bu			St-Si-Bu		NDSU_IND_02_31.1983	Pv02	19	31198268	49040938
Pinto			St-Si			NDSU_IND_02_31.1987	Pv02	19	31198681	49040938
Pinto	Si-Bu			St-Si-Bu		NDSU_IND_02_31.9279	Pv02	11	31927931	49040938
Pinto			St-Si			NDSU_IND_02_32.0847	Pv02	11	32084748	49040938
Pinto	Si-Bu			St-Si-Bu		NDSU_IND_02_32.2474	Pv02	22	32247418	49040938
Pinto	Si-Bu			St-Si-Bu		NDSU_IND_02_32.3123	Pv02	15	32312349	49040938
Pinto				St-Si-Bu		NDSU_IND_02_32.4967	Pv02	19	32496728	49040938
Pinto	Si-Bu			St-Si-Bu		NDSU_IND_02_32.6157	Pv02	22	32615743	49040938
Pinto	Si-Bu					NDSU_IND_02_32.7776	Pv02	20	32777604	49040938
Pinto			St-Si			NDSU_IND_02_32.7871	Pv02	14	32787108	49040938
Pinto	Si-Bu			St-Si-Bu		NDSU_IND_02_32.9150	Pv02	23	32914965	49040938
Pinto	Si-Bu			St-Si-Bu		NDSU_IND_02_32.9677	Pv02	11	32967741	49040938
Pinto	Si-Bu			St-Si-Bu		NDSU_IND_02_33.2038	Pv02	8	33203815	49040938
Pinto	Si-Bu			St-Si-Bu		NDSU_IND_02_33.2347	Pv02	15	33234738	49040938
Pinto			St-Si			NDSU_IND_02_33.2950	Pv02	15	33295015	49040938
Pinto	Si-Bu			St-Si-Bu		NDSU_IND_02_33.2952	Pv02	15	33295233	49040938
Pinto			St-Si			NDSU_IND_02_33.4010	Pv02	17	33400976	49040938
Pinto	Si-Bu			St-Si-Bu		NDSU_IND_02_33.4596	Pv02	16	33459601	49040938
Pinto			St-Si			NDSU_IND_02_33.4715	Pv02	21	33471508	49040938
Pinto			St-Si			NDSU_IND_02_33.6951	Pv02	10	33695060	49040938
Pinto	Si-Bu			St-Si-Bu		NDSU_IND_02_33.6952	Pv02	10	33695168	49040938
Pinto			St-Si			NDSU_IND_02_33.9410	Pv02	10	33940950	49040938
Pinto	Si-Bu			St-Si-Bu		NDSU_IND_02_34.0396	Pv02	14	34039579	49040938
Navy		Mi-C20				NDSU_IND_02_34.0410	Pv02	8	34040980	49040938
Navy		Mi-C20				NDSU_IND_02_34.1364	Pv02	10	34136444	49040938
Pinto						NDSU_IND_02_34.1499	Pv02	20	34149876	49040938
Pinto			St-Si			NDSU_IND_02_34.1669	Pv02	14	34166918	49040938
Pinto	Si-Bu			St-Si-Bu		NDSU_IND_02_34.2108	Pv02	12	34210750	49040938
Pinto			St-Si			NDSU_IND_02_34.6266	Pv02	14	34626647	49040938
Pinto	Si-Bu			St-Si-Bu		NDSU_IND_02_34.6272	Pv02	14	34627243	49040938
Black			Co-T39		Co-T39-UI	NDSU_IND_02_34.6366	Pv02	9	34636619	49040938
Pinto	Si-Bu			St-Si-Bu		NDSU_IND_02_34.6367	Pv02	9	34636640	49040938
Black		UI-T39				NDSU_IND_02_34.6581	Pv02	13	34658141	49040938
Navy		Mi-C20				NDSU_IND_02_34.6621	Pv02	30	34662054	49040938
Pinto	Si-Bu			St-Si-Bu		NDSU_IND_02_34.6897	Pv02	10	34689731	49040938
Pinto			St-Si			NDSU_IND_02_34.7177	Pv02	18	34717687	49040938
Pinto			St-Si			NDSU_IND_02_35.0720	Pv02	12	35071990	49040938
Pinto		St-Bu		St-Si-Bu		NDSU_IND_02_35.2846	Pv02	10	35284550	49040938
Pinto				St-Si-Bu		NDSU_IND_02_35.3045	Pv02	12	35304496	49040938
LRK				Cal-Lar	Cal-Ka-Lar	NDSU_IND_02_35.4635	Pv02	13	35463487	49040938
LRK		Ka-Lar				NDSU_IND_02_35.4650	Pv02	33	35464961	49040938
Pinto		St-Bu		St-Si-Bu		NDSU_IND_02_35.5435	Pv02	9	35543473	49040938
Pinto		St-Bu		St-Si-Bu		NDSU_IND_02_36.3008	Pv02	13	36300835	49040938
Pinto	Si-Bu	St-Bu		St-Si-Bu		NDSU_IND_02_36.3380	Pv02	11	36338041	49040938
Pinto	Si-Bu			St-Si-Bu		NDSU_IND_02_36.3574	Pv02	29	36357371	49040938
Pinto		St-Bu		St-Si-Bu		NDSU_IND_02_36.6365	Pv02	17	36636527	49040938
Pinto	Si-Bu			St-Si-Bu		NDSU_IND_02_36.6726	Pv02	9	36672595	49040938
Pinto	Si-Bu	St-Bu		St-Si-Bu		NDSU_IND_02_37.0915	Pv02	14	37091520	49040938
Pinto		St-Bu				NDSU_IND_02_37.1617	Pv02	27	37161673	49040938
Pinto	Si-Bu			St-Si-Bu		NDSU_IND_02_37.1888	Pv02	15	37188822	49040938
Pinto		St-Bu		St-Si-Bu		NDSU_IND_02_37.1915	Pv02	12	37191456	49040938
Pinto			St-Si			NDSU_IND_02_37.7533	Pv02	16	37753258	49040938
Pinto	Si-Bu			St-Si-Bu		NDSU_IND_02_37.8016	Pv02	16	37801638	49040938
Pinto	Si-Bu			St-Si-Bu		NDSU_IND_02_37.8701	Pv02	16	37870070	49040938
Pinto			St-Si			NDSU_IND_02_37.8706	Pv02	16	37870583	49040938
Pinto	Si-Bu			St-Si-Bu		NDSU_IND_02_37.8790	Pv02	12	37878985	49040938
Pinto	Si-Bu			St-Si-Bu		NDSU_IND_02_37.9337	Pv02	18	37933663	49040938
Pinto		St-Bu		St-Si-Bu		NDSU_IND_02_38.0003	Pv02	13	38000322	49040938
Pinto				St-Si-Bu		NDSU_IND_02_39.7471	Pv02	36	39747104	49040938
Pinto						NDSU_IND_02_40.3086	Pv02	8	40308598	49040938
Pinto	Si-Bu			St-Si-Bu		NDSU_IND_02_40.3966	Pv02	12	40396632	49040938
Pinto			St-Si			NDSU_IND_02_40.4411	Pv02	15	40441112	49040938
LRK			Cal-Ka		Cal-Ka-Lar	NDSU_IND_02_41.0858	Pv02	12	41085762	49040938
Pinto	Si-Bu			St-Si-Bu		NDSU_IND_02_41.2334	Pv02	12	41233441	49040938
Pinto	Si-Bu			St-Si-Bu		NDSU_IND_02_41.2844	Pv02	26	41284381	49040938
Pinto	Si-Bu			St-Si-Bu		NDSU_IND_02_41.3960	Pv02	11	41396017	49040938
Pinto	Si-Bu			St-Si-Bu		NDSU_IND_02_41.4070	Pv02	21	41406976	49040938
Pinto	Si-Bu	St-Bu		St-Si-Bu		NDSU_IND_02_41.4435	Pv02	11	41443465	49040938
Navy			Lak-C20			NDSU_IND_02_41.5341	Pv02	12	41534144	49040938
Navy				Lak-Mi		NDSU_IND_02_42.5225	Pv02	12	42522517	49040938
Navy		Mi-C20				NDSU_IND_02_42.5347	Pv02	14	42534702	49040938
Pinto		St-Bu		St-Si-Bu		NDSU_IND_02_42.8912	Pv02	24	42891156	49040938
Pinto		St-Bu		St-Si-Bu		NDSU_IND_02_43.1499	Pv02	12	43149895	49040938
DRK					Red-Fi	NDSU_IND_02_43.2960	Pv02	20	43295972	49040938
Navy			Lak-C20		Lak-C20-Mi	NDSU_IND_02_43.4527	Pv02	23	43452669	49040938
Pinto	Si-Bu	St-Bu		St-Si-Bu		NDSU_IND_02_43.6483	Pv02	14	43648271	49040938
Pinto	Si-Bu			St-Si-Bu		NDSU_IND_02_43.8824	Pv02	33	43882438	49040938
Black		UI-T39				NDSU_IND_02_43.9607	Pv02	21	43960742	49040938
Black		UI-T39				NDSU_IND_02_44.1346	Pv02	16	44134635	49040938
LRK		Ka-Lar				NDSU_IND_02_44.1478	Pv02	11	44147799	49040938
LRK		Ka-Lar				NDSU_IND_02_44.2458	Pv02	19	44245831	49040938
Pinto						NDSU_IND_02_44.3247	Pv02	26	44324672	49040938
Black				Co-UI	Co-T39-UI	NDSU_IND_02_44.3931	Pv02	17	44393078	49040938
Pinto		St-Bu		St-Si-Bu		NDSU_IND_02_44.4211	Pv02	24	44421117	49040938
Pinto		St-Bu		St-Si-Bu		NDSU_IND_02_44.4385	Pv02	27	44438484	49040938
LRK			Cal-Ka		Cal-Ka-Lar	NDSU_IND_02_44.9107	Pv02	18	44910657	49040938
Pinto		St-Bu		St-Si-Bu		NDSU_IND_02_44.9115	Pv02	18	44911452	49040938
Navy				Lak-Mi	Lak-C20-Mi	NDSU_IND_02_44.9592	Pv02	25	44959217	49040938
Pinto		St-Bu		St-Si-Bu		NDSU_IND_02_44.9834	Pv02	10	44983394	49040938
Pinto			St-Si			NDSU_IND_02_45.3099	Pv02	10	45309885	49040938
Pinto			St-Si			NDSU_IND_02_45.3319	Pv02	20	45331883	49040938
Black		UI-T39				NDSU_IND_02_45.8147	Pv02	13	45814707	49040938
Pinto						NDSU_IND_02_45.8148	Pv02	12	45814784	49040938
Pinto	Si-Bu			St-Si-Bu		NDSU_IND_02_46.1339	Pv02	9	46133894	49040938
Pinto	Si-Bu			St-Si-Bu		NDSU_IND_02_46.4066	Pv02	8	46406554	49040938
LRK				Cal-Lar	Cal-Ka-Lar	NDSU_IND_02_46.5007	Pv02	10	46500667	49040938
LRK		Ka-Lar				NDSU_IND_02_46.5028	Pv02	14	46502844	49040938
Pinto	Si-Bu					NDSU_IND_02_46.5596	Pv02	17	46559627	49040938
Black			Co-T39		Co-T39-UI	NDSU_IND_02_46.5600	Pv02	17	46560003	49040938
LRK		Ka-Lar				NDSU_IND_02_46.5823	Pv02	21	46582336	49040938
Navy				Lak-Mi	Lak-C20-Mi	NDSU_IND_02_46.5885	Pv02	18	46588498	49040938
Pinto	Si-Bu			St-Si-Bu		NDSU_IND_02_46.5915	Pv02	10	46591457	49040938
Pinto		St-Bu		St-Si-Bu		NDSU_IND_02_46.7000	Pv02	12	46700028	49040938
LRK				Cal-Lar	Cal-Ka-Lar	NDSU_IND_02_46.7034	Pv02	20	46703384	49040938
LRK				Cal-Lar	Cal-Ka-Lar	NDSU_IND_02_46.7161	Pv02	23	46716133	49040938
Pinto			St-Si			NDSU_IND_02_46.7184	Pv02	12	46718428	49040938
Navy				Lak-Mi	Lak-C20-Mi	NDSU_IND_02_46.7589	Pv02	14	46758865	49040938
Pinto		St-Bu		St-Si-Bu		NDSU_IND_02_46.7719	Pv02	22	46771885	49040938
LRK		Ka-Lar				NDSU_IND_02_46.8071	Pv02	19	46807120	49040938
LRK					Cal-Ka-Lar	NDSU_IND_02_46.8209	Pv02	25	46820896	49040938
Pinto		St-Bu		St-Si-Bu		NDSU_IND_02_46.8901	Pv02	17	46890131	49040938
LRK		Ka-Lar				NDSU_IND_02_46.9010	Pv02	15	46900971	49040938
LRK				Cal-Lar	Cal-Ka-Lar	NDSU_IND_02_46.9014	Pv02	15	46901441	49040938
LRK				Cal-Lar	Cal-Ka-Lar	NDSU_IND_02_46.9953	Pv02	14	46995279	49040938
LRK		Ka-Lar				NDSU_IND_02_46.9956	Pv02	14	46995600	49040938
LRK		Ka-Lar				NDSU_IND_02_47.0143	Pv02	18	47014308	49040938
LRK				Cal-Lar	Cal-Ka-Lar	NDSU_IND_02_47.0418	Pv02	9	47041819	49040938
LRK				Cal-Lar	Cal-Ka-Lar	NDSU_IND_02_47.0597	Pv02	22	47059731	49040938
LRK		Ka-Lar				NDSU_IND_02_47.1617	Pv02	9	47161669	49040938
LRK		Ka-Lar				NDSU_IND_02_47.1951	Pv02	27	47195062	49040938
LRK				Cal-Lar	Cal-Ka-Lar	NDSU_IND_02_47.2273	Pv02	20	47227330	49040938
LRK		Ka-Lar				NDSU_IND_02_47.2806	Pv02	8	47280639	49040938
LRK				Cal-Lar	Cal-Ka-Lar	NDSU_IND_02_47.2894	Pv02	8	47289370	49040938
LRK		Ka-Lar				NDSU_IND_02_47.3032	Pv02	14	47303161	49040938
LRK			Cal-Ka	Cal-Lar	Cal-Ka-Lar	NDSU_IND_02_47.3661	Pv02	22	47366130	49040938
LRK				Cal-Lar	Cal-Ka-Lar	NDSU_IND_02_47.3718	Pv02	14	47371807	49040938
Pinto		St-Bu		St-Si-Bu		NDSU_IND_02_47.4159	Pv02	13	47415890	49040938
LRK			Cal-Ka		Cal-Ka-Lar	NDSU_IND_02_47.4902	Pv02	12	47490230	49040938
LRK			Cal-Ka		Cal-Ka-Lar	NDSU_IND_02_47.4940	Pv02	19	47493971	49040938
LRK				Cal-Lar	Cal-Ka-Lar	NDSU_IND_02_47.5742	Pv02	24	47574170	49040938
Pinto		St-Bu		St-Si-Bu		NDSU_IND_02_47.6185	Pv02	17	47618518	49040938
LRK		Ka-Lar				NDSU_IND_02_47.6583	Pv02	20	47658266	49040938
LRK			Cal-Ka		Cal-Ka-Lar	NDSU_IND_02_47.7010	Pv02	17	47701018	49040938
LRK				Cal-Lar	Cal-Ka-Lar	NDSU_IND_02_47.7828	Pv02	20	47782760	49040938
Pinto			St-Si			NDSU_IND_02_47.8628	Pv02	17	47862784	49040938
LRK					Cal-Ka-Lar	NDSU_IND_02_47.9262	Pv02	21	47926249	49040938
LRK		Ka-Lar				NDSU_IND_02_47.9331	Pv02	12	47933081	49040938
LRK		Ka-Lar				NDSU_IND_02_47.9688	Pv02	22	47968793	49040938
Pinto				St-Si-Bu		NDSU_IND_02_47.9860	Pv02	8	47986041	49040938
Pinto			St-Si			NDSU_IND_02_48.0267	Pv02	17	48026719	49040938
Pinto		St-Bu		St-Si-Bu		NDSU_IND_02_48.0448	Pv02	19	48044784	49040938
Pinto			St-Si			NDSU_IND_02_48.0537	Pv02	16	48053683	49040938
Pinto		St-Bu		St-Si-Bu		NDSU_IND_02_48.0949	Pv02	18	48094896	49040938
Pinto		St-Bu		St-Si-Bu		NDSU_IND_02_48.1420	Pv02	20	48141965	49040938
Pinto		St-Bu		St-Si-Bu		NDSU_IND_02_48.1593	Pv02	26	48159256	49040938
Navy		Mi-C20				NDSU_IND_02_48.3469	Pv02	24	48346894	49040938
Pinto		St-Bu				NDSU_IND_02_48.5426	Pv02	24	48542635	49040938
Pinto		St-Bu		St-Si-Bu		NDSU_IND_02_48.5446	Pv02	26	48544572	49040938
Pinto			St-Si			NDSU_IND_02_48.6500	Pv02	24	48649964	49040938
Black			Co-T39		Co-T39-UI	NDSU_IND_02_48.6523	Pv02	13	48652348	49040938
Pinto	Si-Bu			St-Si-Bu		NDSU_IND_02_48.6551	Pv02	11	48655092	49040938
Black		UI-T39				NDSU_IND_02_48.7997	Pv02	8	48799664	49040938
Pinto	Si-Bu			St-Si-Bu		NDSU_IND_02_48.8682	Pv02	21	48868181	49040938
Navy		Mi-C20				NDSU_IND_02_48.9595	Pv02	10	48959535	49040938
LRK		Ka-Lar				NDSU_IND_03_00.0441	Pv03	18	44114	52284309
LRK			Cal-Ka		Cal-Ka-Lar	NDSU_IND_03_00.1945	Pv03	8	194490	52284309
Navy		Mi-C20				NDSU_IND_03_00.4941	Pv03	15	494071	52284309
Pinto	Si-Bu			St-Si-Bu		NDSU_IND_03_00.7964	Pv03	21	796367	52284309
Pinto		St-Bu		St-Si-Bu		NDSU_IND_03_00.8292	Pv03	25	829201	52284309
Pinto	Si-Bu			St-Si-Bu		NDSU_IND_03_00.8920	Pv03	9	891967	52284309
Black				Co-UI	Co-T39-UI	NDSU_IND_03_00.9013	Pv03	8	901279	52284309
Pinto	Si-Bu			St-Si-Bu		NDSU_IND_03_01.0296	Pv03	11	1029588	52284309
Pinto			St-Si			NDSU_IND_03_01.0399	Pv03	17	1039892	52284309
Pinto	Si-Bu	St-Bu		St-Si-Bu		NDSU_IND_03_01.0807	Pv03	12	1080668	52284309
Pinto						NDSU_IND_03_01.2901	Pv03	16	1290124	52284309
LRK			Cal-Ka		Cal-Ka-Lar	NDSU_IND_03_01.5447	Pv03	11	1544676	52284309
Navy		Mi-C20				NDSU_IND_03_01.6185	Pv03	21	1618473	52284309
Navy				Lak-Mi	Lak-C20-Mi	NDSU_IND_03_01.8519	Pv03	9	1851896	52284309
Navy		Mi-C20				NDSU_IND_03_01.8692	Pv03	22	1869174	52284309
Pinto				St-Si-Bu		NDSU_IND_03_02.2498	Pv03	15	2249821	52284309
LRK		Ka-Lar				NDSU_IND_03_02.6139	Pv03	9	2613900	52284309
Black		UI-T39				NDSU_IND_03_02.7313	Pv03	10	2731341	52284309
LRK		Ka-Lar				NDSU_IND_03_02.8032	Pv03	28	2803181	52284309
LRK		Ka-Lar				NDSU_IND_03_02.8458	Pv03	8	2845811	52284309
Pinto		St-Bu		St-Si-Bu		NDSU_IND_03_04.6601	Pv03	18	4660135	52284309
Navy				Lak-Mi	Lak-C20-Mi	NDSU_IND_03_04.9587	Pv03	9	4958683	52284309
LRK		Ka-Lar				NDSU_IND_03_05.0775	Pv03	15	5077466	52284309
LRK			Cal-Ka		Cal-Ka-Lar	NDSU_IND_03_05.1792	Pv03	8	5179226	52284309
LRK		Ka-Lar				NDSU_IND_03_05.1800	Pv03	8	5180015	52284309
Black			Co-T39		Co-T39-UI	NDSU_IND_03_05.2117	Pv03	11	5211650	52284309
Navy			Lak-C20	Lak-Mi		NDSU_IND_03_05.8698	Pv03	12	5869774	52284309
Pinto			St-Si			NDSU_IND_03_05.8775	Pv03	10	5877513	52284309
LRK			Cal-Ka		Cal-Ka-Lar	NDSU_IND_03_05.9133	Pv03	30	5913265	52284309
Black			Co-T39		Co-T39-UI	NDSU_IND_03_06.3473	Pv03	20	6347335	52284309
Black		UI-T39				NDSU_IND_03_06.6735	Pv03	9	6673507	52284309
Black		UI-T39				NDSU_IND_03_07.3035	Pv03	21	7303457	52284309
Black				Co-UI	Co-T39-UI	NDSU_IND_03_07.5500	Pv03	9	7549961	52284309
Navy			Lak-C20		Lak-C20-Mi	NDSU_IND_03_07.8061	Pv03	14	7806126	52284309
Pinto				St-Si-Bu		NDSU_IND_03_08.8446	Pv03	13	8844598	52284309
Pinto			St-Si			NDSU_IND_03_08.9110	Pv03	12	8910962	52284309
Pinto	Si-Bu			St-Si-Bu		NDSU_IND_03_09.0424	Pv03	13	9042358	52284309
Pinto	Si-Bu			St-Si-Bu		NDSU_IND_03_09.1190	Pv03	17	9118967	52284309
Pinto	Si-Bu			St-Si-Bu		NDSU_IND_03_09.2179	Pv03	29	9217904	52284309
Pinto	Si-Bu			St-Si-Bu		NDSU_IND_03_09.5314	Pv03	19	9531376	52284309
LRK			Cal-Ka		Cal-Ka-Lar	NDSU_IND_03_09.8972	Pv03	15	9897238	52284309
LRK			Cal-Ka		Cal-Ka-Lar	NDSU_IND_03_09.9310	Pv03	14	9930971	52284309
LRK		Ka-Lar				NDSU_IND_03_10.1230	Pv03	22	10122996	52284309
Pinto	Si-Bu			St-Si-Bu		NDSU_IND_03_10.2430	Pv03	10	10242971	52284309
Pinto			St-Si			NDSU_IND_03_10.2492	Pv03	9	10249168	52284309
Pinto	Si-Bu			St-Si-Bu		NDSU_IND_03_10.5997	Pv03	20	10599722	52284309
Pinto	Si-Bu			St-Si-Bu		NDSU_IND_03_10.7820	Pv03	20	10782005	52284309
Black		UI-T39				NDSU_IND_03_10.8898	Pv03	18	10889769	52284309
Pinto	Si-Bu			St-Si-Bu		NDSU_IND_03_10.8903	Pv03	18	10890299	52284309
Pinto	Si-Bu			St-Si-Bu		NDSU_IND_03_10.9892	Pv03	25	10989196	52284309
Black		UI-T39				NDSU_IND_03_11.0019	Pv03	21	11001881	52284309
Pinto			St-Si			NDSU_IND_03_11.0231	Pv03	14	11023109	52284309
Pinto	Si-Bu			St-Si-Bu		NDSU_IND_03_11.0486	Pv03	26	11048581	52284309
Pinto	Si-Bu			St-Si-Bu		NDSU_IND_03_11.4242	Pv03	12	11424197	52284309
Pinto			St-Si			NDSU_IND_03_11.4245	Pv03	12	11424476	52284309
Pinto	Si-Bu			St-Si-Bu		NDSU_IND_03_11.5095	Pv03	23	11509481	52284309
Pinto	Si-Bu					NDSU_IND_03_11.5132	Pv03	27	11513180	52284309
Black		UI-T39				NDSU_IND_03_11.6261	Pv03	18	11626128	52284309
Pinto	Si-Bu			St-Si-Bu		NDSU_IND_03_11.6711	Pv03	14	11671053	52284309
Pinto	Si-Bu			St-Si-Bu		NDSU_IND_03_11.6813	Pv03	10	11681278	52284309
Pinto	Si-Bu			St-Si-Bu		NDSU_IND_03_11.6898	Pv03	9	11689831	52284309
Pinto	Si-Bu			St-Si-Bu		NDSU_IND_03_11.7965	Pv03	18	11796511	52284309
Black				Co-UI	Co-T39-UI	NDSU_IND_03_11.9082	Pv03	12	11908174	52284309
Black		UI-T39				NDSU_IND_03_11.9238	Pv03	9	11923819	52284309
Pinto	Si-Bu			St-Si-Bu		NDSU_IND_03_12.0223	Pv03	21	12022314	52284309
Pinto			St-Si			NDSU_IND_03_12.0563	Pv03	14	12056322	52284309
Pinto			St-Si			NDSU_IND_03_12.0635	Pv03	8	12063527	52284309
Pinto	Si-Bu			St-Si-Bu		NDSU_IND_03_12.0642	Pv03	8	12064175	52284309
Black				Co-UI	Co-T39-UI	NDSU_IND_03_12.2683	Pv03	10	12268296	52284309
LRK			Cal-Ka		Cal-Ka-Lar	NDSU_IND_03_12.3622	Pv03	12	12362185	52284309
Black				Co-UI		NDSU_IND_03_12.3994	Pv03	18	12399429	52284309
Pinto	Si-Bu			St-Si-Bu		NDSU_IND_03_12.4385	Pv03	10	12438512	52284309
Black		UI-T39				NDSU_IND_03_13.1626	Pv03	15	13162576	52284309
DRK					Red-Fi	NDSU_IND_03_17.3374	Pv03	11	17337388	52284309
Navy					Lak-C20-Mi	NDSU_IND_03_23.2252	Pv03	21	23225244	52284309
Pinto			St-Si			NDSU_IND_03_24.9209	Pv03	10	24920869	52284309
Navy				Lak-Mi	Lak-C20-Mi	NDSU_IND_03_25.2891	Pv03	11	25289147	52284309
Pinto	Si-Bu			St-Si-Bu		NDSU_IND_03_25.8065	Pv03	13	25806518	52284309
Pinto	Si-Bu			St-Si-Bu		NDSU_IND_03_28.3596	Pv03	11	28359622	52284309
Pinto			St-Si			NDSU_IND_03_28.3601	Pv03	11	28360112	52284309
Pinto	Si-Bu			St-Si-Bu		NDSU_IND_03_29.2155	Pv03	11	29215477	52284309
Black		UI-T39				NDSU_IND_03_29.2159	Pv03	11	29215883	52284309
Black		UI-T39				NDSU_IND_03_29.5657	Pv03	10	29565685	52284309
Black				Co-UI	Co-T39-UI	NDSU_IND_03_29.7963	Pv03	10	29796281	52284309
Navy				Lak-Mi	Lak-C20-Mi	NDSU_IND_03_29.9458	Pv03	20	29945827	52284309
Pinto						NDSU_IND_03_30.1230	Pv03	15	30122996	52284309
LRK		Ka-Lar				NDSU_IND_03_30.6056	Pv03	15	30605622	52284309
LRK		Ka-Lar				NDSU_IND_03_30.8825	Pv03	23	30882486	52284309
LRK		Ka-Lar				NDSU_IND_03_30.8893	Pv03	13	30889299	52284309
Black			Co-T39		Co-T39-UI	NDSU_IND_03_31.1604	Pv03	28	31160434	52284309
LRK			Cal-Ka		Cal-Ka-Lar	NDSU_IND_03_31.2060	Pv03	15	31205997	52284309
Black		UI-T39				NDSU_IND_03_31.2062	Pv03	14	31206195	52284309
LRK			Cal-Ka		Cal-Ka-Lar	NDSU_IND_03_31.2066	Pv03	9	31206550	52284309
Black			Co-T39		Co-T39-UI	NDSU_IND_03_31.2189	Pv03	26	31218885	52284309
Black		UI-T39				NDSU_IND_03_32.9664	Pv03	14	32966365	52284309
Pinto	Si-Bu			St-Si-Bu		NDSU_IND_03_32.9665	Pv03	14	32966529	52284309
LRK			Cal-Ka		Cal-Ka-Lar	NDSU_IND_03_33.1872	Pv03	11	33187213	52284309
Navy				Lak-Mi	Lak-C20-Mi	NDSU_IND_03_34.1919	Pv03	13	34191928	52284309
Pinto						NDSU_IND_03_34.2352	Pv03	11	34235235	52284309
Pinto		St-Bu		St-Si-Bu		NDSU_IND_03_34.2676	Pv03	14	34267639	52284309
Pinto	Si-Bu			St-Si-Bu		NDSU_IND_03_34.2738	Pv03	12	34273795	52284309
Pinto						NDSU_IND_03_35.8829	Pv03	10	35882920	52284309
Pinto	Si-Bu			St-Si-Bu		NDSU_IND_03_35.8995	Pv03	16	35899544	52284309
Pinto	Si-Bu			St-Si-Bu		NDSU_IND_03_35.9628	Pv03	23	35962814	52284309
Navy			Lak-C20		Lak-C20-Mi	NDSU_IND_03_35.9632	Pv03	23	35963225	52284309
Pinto		St-Bu		St-Si-Bu		NDSU_IND_03_35.9999	Pv03	13	35999927	52284309
Pinto		St-Bu		St-Si-Bu		NDSU_IND_03_36.0211	Pv03	30	36021124	52284309
Pinto	Si-Bu	St-Bu		St-Si-Bu		NDSU_IND_03_36.0223	Pv03	12	36022258	52284309
Pinto		St-Bu		St-Si-Bu		NDSU_IND_03_36.0579	Pv03	17	36057893	52284309
Pinto	Si-Bu					NDSU_IND_03_36.1007	Pv03	23	36100698	52284309
Pinto		St-Bu		St-Si-Bu		NDSU_IND_03_36.3208	Pv03	20	36320790	52284309
Pinto	Si-Bu			St-Si-Bu		NDSU_IND_03_36.3416	Pv03	10	36341586	52284309
Black			Co-T39		Co-T39-UI	NDSU_IND_03_36.6124	Pv03	12	36612376	52284309
Pinto	Si-Bu	St-Bu		St-Si-Bu		NDSU_IND_03_37.7263	Pv03	18	37726322	52284309
Pinto	Si-Bu			St-Si-Bu		NDSU_IND_03_37.7435	Pv03	11	37743527	52284309
Pinto				St-Si-Bu		NDSU_IND_03_37.7859	Pv03	9	37785907	52284309
Pinto	Si-Bu	St-Bu		St-Si-Bu		NDSU_IND_03_37.8992	Pv03	21	37899179	52284309
Pinto	Si-Bu			St-Si-Bu		NDSU_IND_03_37.9039	Pv03	20	37903917	52284309
Pinto	Si-Bu	St-Bu		St-Si-Bu		NDSU_IND_03_37.9231	Pv03	17	37923131	52284309
Pinto		St-Bu		St-Si-Bu		NDSU_IND_03_38.1995	Pv03	10	38199515	52284309
Pinto	Si-Bu	St-Bu		St-Si-Bu		NDSU_IND_03_38.3438	Pv03	8	38343760	52284309
Pinto	Si-Bu			St-Si-Bu		NDSU_IND_03_38.4300	Pv03	14	38429963	52284309
Pinto		St-Bu		St-Si-Bu		NDSU_IND_03_38.5574	Pv03	8	38557381	52284309
Pinto	Si-Bu	St-Bu		St-Si-Bu		NDSU_IND_03_38.5616	Pv03	17	38561566	52284309
Pinto	Si-Bu			St-Si-Bu		NDSU_IND_03_39.0227	Pv03	10	39022674	52284309
Navy			Lak-C20			NDSU_IND_03_39.0442	Pv03	14	39044212	52284309
Navy				Lak-Mi	Lak-C20-Mi	NDSU_IND_03_39.3362	Pv03	8	39336178	52284309
Pinto	Si-Bu			St-Si-Bu		NDSU_IND_03_39.4550	Pv03	24	39455023	52284309
Black			Co-T39		Co-T39-UI	NDSU_IND_03_39.4876	Pv03	8	39487643	52284309
Pinto						NDSU_IND_03_39.5042	Pv03	18	39504214	52284309
LRK		Ka-Lar				NDSU_IND_03_40.7455	Pv03	14	40745549	52284309
LRK		Ka-Lar				NDSU_IND_03_40.8071	Pv03	9	40807149	52284309
DRK					Red-Fi	NDSU_IND_03_41.2977	Pv03	10	41297713	52284309
LRK		Ka-Lar				NDSU_IND_03_41.2978	Pv03	10	41297718	52284309
DRK					Red-Fi	NDSU_IND_03_41.6013	Pv03	12	41601331	52284309
LRK			Cal-Ka		Cal-Ka-Lar	NDSU_IND_03_41.7416	Pv03	13	41741646	52284309
LRK		Ka-Lar				NDSU_IND_03_42.3069	Pv03	16	42306916	52284309
LRK		Ka-Lar				NDSU_IND_03_42.7009	Pv03	21	42700901	52284309
LRK			Cal-Ka		Cal-Ka-Lar	NDSU_IND_03_42.7282	Pv03	11	42728244	52284309
LRK		Ka-Lar				NDSU_IND_03_43.2522	Pv03	11	43252221	52284309
LRK		Ka-Lar				NDSU_IND_03_44.9083	Pv03	12	44908257	52284309
Pinto						NDSU_IND_03_46.2186	Pv03	20	46218593	52284309
LRK		Ka-Lar				NDSU_IND_03_46.4235	Pv03	8	46423525	52284309
Black			Co-T39		Co-T39-UI	NDSU_IND_03_46.9410	Pv03	15	46940995	52284309
Pinto		St-Bu		St-Si-Bu		NDSU_IND_03_48.9580	Pv03	28	48957952	52284309
Pinto	Si-Bu			St-Si-Bu		NDSU_IND_03_49.2340	Pv03	25	49233981	52284309
Pinto			St-Si			NDSU_IND_03_49.2819	Pv03	13	49281870	52284309
Navy		Mi-C20				NDSU_IND_03_49.5428	Pv03	10	49542797	52284309
Navy		Mi-C20				NDSU_IND_03_49.9119	Pv03	16	49911904	52284309
Pinto						NDSU_IND_03_49.9297	Pv03	14	49929721	52284309
Pinto	Si-Bu			St-Si-Bu		NDSU_IND_03_49.9991	Pv03	9	49999108	52284309
Navy		Mi-C20				NDSU_IND_03_50.0048	Pv03	8	50004783	52284309
Pinto	Si-Bu			St-Si-Bu		NDSU_IND_03_50.0189	Pv03	19	50018942	52284309
Pinto			St-Si			NDSU_IND_03_50.0835	Pv03	24	50083500	52284309
Black			Co-T39		Co-T39-UI	NDSU_IND_03_50.1172	Pv03	9	50117180	52284309
Pinto			St-Si			NDSU_IND_03_50.1609	Pv03	15	50160917	52284309
Black			Co-T39		Co-T39-UI	NDSU_IND_03_50.1671	Pv03	22	50167064	52284309
Pinto	Si-Bu			St-Si-Bu		NDSU_IND_03_50.4211	Pv03	10	50421071	52284309
Pinto	Si-Bu			St-Si-Bu		NDSU_IND_03_50.5918	Pv03	12	50591781	52284309
Pinto				St-Si-Bu		NDSU_IND_03_51.4757	Pv03	9	51475718	52284309
Pinto			St-Si			NDSU_IND_03_51.5467	Pv03	10	51546668	52284309
Pinto	Si-Bu			St-Si-Bu		NDSU_IND_03_51.6913	Pv03	12	51691349	52284309
Pinto			St-Si			NDSU_IND_03_51.7031	Pv03	25	51703072	52284309
Black		UI-T39				NDSU_IND_03_51.9342	Pv03	9	51934242	52284309
Pinto	Si-Bu			St-Si-Bu		NDSU_IND_03_51.9867	Pv03	10	51986728	52284309
Pinto	Si-Bu			St-Si-Bu		NDSU_IND_03_52.1377	Pv03	18	52137739	52284309
Pinto	Si-Bu			St-Si-Bu		NDSU_IND_03_52.1788	Pv03	14	52178778	52284309
Navy		Mi-C20				NDSU_IND_04_00.0085	Pv04	10	8626	45960019
LRK			Cal-Ka	Cal-Lar	Cal-Ka-Lar	NDSU_IND_04_00.0086	Pv04	10	8626	45960019
Black			Co-T39		Co-T39-UI	NDSU_IND_04_00.0087	Pv04	10	8728	45960019
Navy		Mi-C20				NDSU_IND_04_00.0282	Pv04	21	28212	45960019
Pinto	Si-Bu	St-Bu		St-Si-Bu		NDSU_IND_04_00.0283	Pv04	21	28271	45960019
LRK		Ka-Lar				NDSU_IND_04_00.0415	Pv04	13	41485	45960019
Navy		Mi-C20				NDSU_IND_04_00.0542	Pv04	27	54164	45960019
LRK		Ka-Lar				NDSU_IND_04_00.0797	Pv04	10	79683	45960019
Pinto		St-Bu		St-Si-Bu		NDSU_IND_04_00.0798	Pv04	21	79827	45960019
LRK			Cal-Ka		Cal-Ka-Lar	NDSU_IND_04_00.2151	Pv04	12	215184	45960019
Navy		Mi-C20				NDSU_IND_04_00.2152	Pv04	12	215220	45960019
Pinto		St-Bu		St-Si-Bu		NDSU_IND_04_00.2324	Pv04	21	232391	45960019
LRK		Ka-Lar				NDSU_IND_04_00.2327	Pv04	21	232721	45960019
LRK			Cal-Ka		Cal-Ka-Lar	NDSU_IND_04_00.2332	Pv04	21	233183	45960019
Pinto	Si-Bu	St-Bu		St-Si-Bu		NDSU_IND_04_00.2334	Pv04	10	233372	45960019
Navy		Mi-C20				NDSU_IND_04_00.3454	Pv04	10	345353	45960019
Black		UI-T39				NDSU_IND_04_00.3532	Pv04	13	353179	45960019
Navy		Mi-C20				NDSU_IND_04_00.3533	Pv04	13	353324	45960019
Black			Co-T39		Co-T39-UI	NDSU_IND_04_00.3588	Pv04	9	358817	45960019
LRK		Ka-Lar				NDSU_IND_04_00.3693	Pv04	16	369307	45960019
Navy		Mi-C20				NDSU_IND_04_00.4531	Pv04	9	453147	45960019
Black		UI-T39				NDSU_IND_04_00.4533	Pv04	9	453286	45960019
Pinto	Si-Bu					NDSU_IND_04_00.5231	Pv04	13	523137	45960019
Pinto	Si-Bu			St-Si-Bu		NDSU_IND_04_01.0522	Pv04	16	1052235	45960019
LRK		Ka-Lar				NDSU_IND_04_01.0570	Pv04	13	1056957	45960019
Black		UI-T39				NDSU_IND_04_01.0936	Pv04	11	1093581	45960019
Pinto	Si-Bu	St-Bu		St-Si-Bu		NDSU_IND_04_01.1108	Pv04	26	1110753	45960019
LRK			Cal-Ka		Cal-Ka-Lar	NDSU_IND_04_01.1109	Pv04	20	1110859	45960019
Pinto		St-Bu		St-Si-Bu		NDSU_IND_04_01.1223	Pv04	8	1122257	45960019
DRK					Red-Fi	NDSU_IND_04_01.1556	Pv04	23	1155635	45960019
LRK			Cal-Ka	Cal-Lar	Cal-Ka-Lar	NDSU_IND_04_01.1972	Pv04	23	1197155	45960019
Black		UI-T39				NDSU_IND_04_01.2239	Pv04	25	1223883	45960019
LRK			Cal-Ka		Cal-Ka-Lar	NDSU_IND_04_01.2477	Pv04	26	1247691	45960019
Pinto	Si-Bu			St-Si-Bu		NDSU_IND_04_01.2865	Pv04	16	1286478	45960019
LRK			Cal-Ka		Cal-Ka-Lar	NDSU_IND_04_01.7988	Pv04	10	1798809	45960019
Pinto						NDSU_IND_04_01.9018	Pv04	26	1901806	45960019
Pinto	Si-Bu	St-Bu		St-Si-Bu		NDSU_IND_04_02.0029	Pv04	14	2002877	45960019
Navy				Lak-Mi	Lak-C20-Mi	NDSU_IND_04_02.0349	Pv04	11	2034926	45960019
Navy		Mi-C20				NDSU_IND_04_02.0352	Pv04	11	2035164	45960019
Black		UI-T39				NDSU_IND_04_02.0752	Pv04	16	2075211	45960019
Pinto		St-Bu		St-Si-Bu		NDSU_IND_04_02.1192	Pv04	15	2119177	45960019
Pinto	Si-Bu			St-Si-Bu		NDSU_IND_04_02.1433	Pv04	14	2143257	45960019
Pinto	Si-Bu			St-Si-Bu		NDSU_IND_04_02.2848	Pv04	10	2284782	45960019
LRK			Cal-Ka		Cal-Ka-Lar	NDSU_IND_04_02.4437	Pv04	19	2443725	45960019
Pinto		St-Bu		St-Si-Bu		NDSU_IND_04_02.4555	Pv04	9	2455527	45960019
LRK			Cal-Ka	Cal-Lar		NDSU_IND_04_02.4685	Pv04	24	2468505	45960019
LRK					Cal-Ka-Lar	NDSU_IND_04_02.5237	Pv04	9	2523671	45960019
LRK			Cal-Ka		Cal-Ka-Lar	NDSU_IND_04_02.5355	Pv04	24	2535547	45960019
Pinto		St-Bu		St-Si-Bu		NDSU_IND_04_02.5701	Pv04	12	2570077	45960019
Black		UI-T39				NDSU_IND_04_02.7127	Pv04	18	2712656	45960019
LRK			Cal-Ka	Cal-Lar	Cal-Ka-Lar	NDSU_IND_04_02.8020	Pv04	15	2802021	45960019
Pinto		St-Bu		St-Si-Bu		NDSU_IND_04_02.9123	Pv04	14	2912308	45960019
LRK				Cal-Lar	Cal-Ka-Lar	NDSU_IND_04_02.9218	Pv04	10	2921832	45960019
DRK					Red-Fi	NDSU_IND_04_02.9663	Pv04	9	2966295	45960019
LRK				Cal-Lar	Cal-Ka-Lar	NDSU_IND_04_02.9667	Pv04	9	2966708	45960019
Pinto	Si-Bu	St-Bu		St-Si-Bu		NDSU_IND_04_02.9695	Pv04	9	2969533	45960019
LRK			Cal-Ka	Cal-Lar	Cal-Ka-Lar	NDSU_IND_04_03.0000	Pv04	12	3000016	45960019
LRK			Cal-Ka		Cal-Ka-Lar	NDSU_IND_04_03.1354	Pv04	12	3135402	45960019
Pinto	Si-Bu			St-Si-Bu		NDSU_IND_04_03.1499	Pv04	21	3149909	45960019
LRK			Cal-Ka	Cal-Lar	Cal-Ka-Lar	NDSU_IND_04_03.1541	Pv04	19	3154106	45960019
DRK					Red-Fi	NDSU_IND_04_03.2700	Pv04	9	3270041	45960019
Pinto	Si-Bu			St-Si-Bu		NDSU_IND_04_03.5133	Pv04	16	3513321	45960019
LRK			Cal-Ka	Cal-Lar	Cal-Ka-Lar	NDSU_IND_04_03.5320	Pv04	25	3532025	45960019
Pinto	Si-Bu					NDSU_IND_04_03.5692	Pv04	14	3569234	45960019
Black			Co-T39		Co-T39-UI	NDSU_IND_04_03.5866	Pv04	13	3586642	45960019
LRK				Cal-Lar	Cal-Ka-Lar	NDSU_IND_04_03.5867	Pv04	13	3586651	45960019
Navy			Lak-C20		Lak-C20-Mi	NDSU_IND_04_03.5869	Pv04	13	3586926	45960019
LRK		Ka-Lar				NDSU_IND_04_03.7620	Pv04	12	3761998	45960019
DRK					Red-Fi	NDSU_IND_04_03.7865	Pv04	23	3786516	45960019
Pinto	Si-Bu	St-Bu		St-Si-Bu		NDSU_IND_04_03.9013	Pv04	15	3901322	45960019
Pinto	Si-Bu			St-Si-Bu		NDSU_IND_04_03.9290	Pv04	15	3928993	45960019
Navy			Lak-C20		Lak-C20-Mi	NDSU_IND_04_04.0030	Pv04	13	4002998	45960019
Navy		Mi-C20				NDSU_IND_04_04.0033	Pv04	13	4003314	45960019
Pinto			St-Si			NDSU_IND_04_04.0034	Pv04	13	4003396	45960019
Pinto	Si-Bu			St-Si-Bu		NDSU_IND_04_04.2088	Pv04	24	4208762	45960019
Navy			Lak-C20			NDSU_IND_04_04.4966	Pv04	12	4496628	45960019
Pinto	Si-Bu			St-Si-Bu		NDSU_IND_04_04.4968	Pv04	12	4496808	45960019
Pinto	Si-Bu			St-Si-Bu		NDSU_IND_04_04.6994	Pv04	19	4699352	45960019
Navy				Lak-Mi	Lak-C20-Mi	NDSU_IND_04_04.9325	Pv04	9	4932515	45960019
Pinto						NDSU_IND_04_05.0293	Pv04	13	5029309	45960019
Navy		Mi-C20				NDSU_IND_04_05.1671	Pv04	24	5167050	45960019
Pinto	Si-Bu			St-Si-Bu		NDSU_IND_04_05.3925	Pv04	24	5392513	45960019
Pinto		St-Bu		St-Si-Bu		NDSU_IND_04_05.5054	Pv04	29	5505395	45960019
LRK		Ka-Lar				NDSU_IND_04_06.7591	Pv04	10	6759058	45960019
Pinto	Si-Bu	St-Bu		St-Si-Bu		NDSU_IND_04_06.8932	Pv04	14	6893187	45960019
LRK				Cal-Lar	Cal-Ka-Lar	NDSU_IND_04_06.9944	Pv04	10	6994419	45960019
LRK				Cal-Lar	Cal-Ka-Lar	NDSU_IND_04_07.2026	Pv04	17	7202567	45960019
Pinto	Si-Bu			St-Si-Bu		NDSU_IND_04_07.4908	Pv04	23	7490819	45960019
LRK				Cal-Lar	Cal-Ka-Lar	NDSU_IND_04_09.2505	Pv04	18	9250463	45960019
LRK			Cal-Ka		Cal-Ka-Lar	NDSU_IND_04_09.2686	Pv04	15	9268566	45960019
LRK				Cal-Lar	Cal-Ka-Lar	NDSU_IND_04_09.2847	Pv04	11	9284653	45960019
LRK		Ka-Lar				NDSU_IND_04_09.3168	Pv04	10	9316763	45960019
LRK			Cal-Ka		Cal-Ka-Lar	NDSU_IND_04_09.3875	Pv04	12	9387533	45960019
LRK		Ka-Lar				NDSU_IND_04_09.4128	Pv04	20	9412830	45960019
LRK				Cal-Lar	Cal-Ka-Lar	NDSU_IND_04_09.4136	Pv04	20	9413556	45960019
LRK		Ka-Lar				NDSU_IND_04_09.4399	Pv04	15	9439892	45960019
LRK		Ka-Lar				NDSU_IND_04_09.5488	Pv04	32	9548776	45960019
LRK		Ka-Lar				NDSU_IND_04_09.7292	Pv04	26	9729153	45960019
Pinto	Si-Bu			St-Si-Bu		NDSU_IND_04_09.9163	Pv04	15	9916328	45960019
LRK				Cal-Lar	Cal-Ka-Lar	NDSU_IND_04_09.9164	Pv04	15	9916338	45960019
Pinto	Si-Bu			St-Si-Bu		NDSU_IND_04_10.0442	Pv04	26	10044170	45960019
Black				Co-UI	Co-T39-UI	NDSU_IND_04_10.0448	Pv04	26	10044862	45960019
Navy		Mi-C20				NDSU_IND_04_10.0449	Pv04	26	10044871	45960019
LRK		Ka-Lar				NDSU_IND_04_10.1031	Pv04	19	10103084	45960019
LRK				Cal-Lar	Cal-Ka-Lar	NDSU_IND_04_10.1664	Pv04	23	10166363	45960019
LRK			Cal-Ka		Cal-Ka-Lar	NDSU_IND_04_10.2391	Pv04	18	10239061	45960019
LRK				Cal-Lar	Cal-Ka-Lar	NDSU_IND_04_10.2412	Pv04	10	10241233	45960019
Pinto			St-Si			NDSU_IND_04_10.3492	Pv04	22	10349207	45960019
LRK				Cal-Lar	Cal-Ka-Lar	NDSU_IND_04_10.3538	Pv04	13	10353808	45960019
LRK		Ka-Lar				NDSU_IND_04_10.5917	Pv04	17	10591675	45960019
LRK				Cal-Lar	Cal-Ka-Lar	NDSU_IND_04_10.7578	Pv04	19	10757753	45960019
LRK				Cal-Lar	Cal-Ka-Lar	NDSU_IND_04_10.8431	Pv04	16	10843110	45960019
LRK		Ka-Lar				NDSU_IND_04_11.2686	Pv04	24	11268632	45960019
LRK				Cal-Lar	Cal-Ka-Lar	NDSU_IND_04_11.3672	Pv04	10	11367168	45960019
LRK		Ka-Lar				NDSU_IND_04_11.3875	Pv04	12	11387460	45960019
LRK				Cal-Lar	Cal-Ka-Lar	NDSU_IND_04_11.5025	Pv04	18	11502480	45960019
LRK		Ka-Lar				NDSU_IND_04_11.5422	Pv04	21	11542230	45960019
Black			Co-T39		Co-T39-UI	NDSU_IND_04_11.9618	Pv04	23	11961842	45960019
Navy		Mi-C20				NDSU_IND_04_11.9619	Pv04	23	11961949	45960019
Black			Co-T39		Co-T39-UI	NDSU_IND_04_11.9623	Pv04	25	11962340	45960019
LRK		Ka-Lar				NDSU_IND_04_12.1976	Pv04	15	12197634	45960019
Navy			Lak-C20		Lak-C20-Mi	NDSU_IND_04_12.4327	Pv04	8	12432748	45960019
Pinto			St-Si			NDSU_IND_04_13.2036	Pv04	14	13203591	45960019
Pinto	Si-Bu			St-Si-Bu		NDSU_IND_04_13.2045	Pv04	14	13204495	45960019
LRK		Ka-Lar				NDSU_IND_04_13.4117	Pv04	15	13411697	45960019
Pinto	Si-Bu			St-Si-Bu		NDSU_IND_04_13.8563	Pv04	27	13856320	45960019
LRK		Ka-Lar				NDSU_IND_04_13.8564	Pv04	27	13856351	45960019
LRK				Cal-Lar	Cal-Ka-Lar	NDSU_IND_04_14.4228	Pv04	22	14422769	45960019
LRK		Ka-Lar				NDSU_IND_04_14.7443	Pv04	9	14744299	45960019
LRK				Cal-Lar	Cal-Ka-Lar	NDSU_IND_04_14.7694	Pv04	17	14769360	45960019
Navy				Lak-Mi	Lak-C20-Mi	NDSU_IND_04_14.9965	Pv04	21	14996462	45960019
LRK				Cal-Lar	Cal-Ka-Lar	NDSU_IND_04_15.0172	Pv04	8	15017233	45960019
LRK			Cal-Ka		Cal-Ka-Lar	NDSU_IND_04_15.0309	Pv04	23	15030900	45960019
LRK		Ka-Lar				NDSU_IND_04_16.0584	Pv04	8	16058426	45960019
LRK		Ka-Lar				NDSU_IND_04_16.3000	Pv04	13	16299988	45960019
LRK		Ka-Lar				NDSU_IND_04_16.3771	Pv04	21	16377062	45960019
LRK		Ka-Lar				NDSU_IND_04_17.6736	Pv04	16	17673567	45960019
LRK				Cal-Lar	Cal-Ka-Lar	NDSU_IND_04_18.2206	Pv04	12	18220611	45960019
LRK		Ka-Lar				NDSU_IND_04_18.7562	Pv04	17	18756151	45960019
LRK				Cal-Lar	Cal-Ka-Lar	NDSU_IND_04_19.6028	Pv04	14	19602752	45960019
LRK		Ka-Lar				NDSU_IND_04_19.6616	Pv04	18	19661587	45960019
LRK				Cal-Lar	Cal-Ka-Lar	NDSU_IND_04_19.8448	Pv04	11	19844781	45960019
LRK				Cal-Lar	Cal-Ka-Lar	NDSU_IND_04_20.1231	Pv04	12	20123061	45960019
Pinto	Si-Bu			St-Si-Bu		NDSU_IND_04_20.8806	Pv04	18	20880551	45960019
Black		UI-T39				NDSU_IND_04_21.6456	Pv04	9	21645555	45960019
LRK		Ka-Lar				NDSU_IND_04_21.9568	Pv04	18	21956801	45960019
LRK				Cal-Lar	Cal-Ka-Lar	NDSU_IND_04_23.1210	Pv04	24	23120980	45960019
LRK				Cal-Lar	Cal-Ka-Lar	NDSU_IND_04_23.1315	Pv04	9	23131455	45960019
LRK		Ka-Lar				NDSU_IND_04_23.2844	Pv04	21	23284437	45960019
LRK				Cal-Lar	Cal-Ka-Lar	NDSU_IND_04_23.6976	Pv04	11	23697646	45960019
LRK		Ka-Lar				NDSU_IND_04_24.4228	Pv04	26	24422816	45960019
LRK		Ka-Lar				NDSU_IND_04_24.4415	Pv04	23	24441543	45960019
LRK		Ka-Lar				NDSU_IND_04_24.4909	Pv04	13	24490876	45960019
LRK		Ka-Lar				NDSU_IND_04_25.5575	Pv04	17	25557496	45960019
LRK				Cal-Lar	Cal-Ka-Lar	NDSU_IND_04_25.5589	Pv04	17	25558859	45960019
LRK		Ka-Lar				NDSU_IND_04_25.6400	Pv04	13	25640007	45960019
LRK				Cal-Lar	Cal-Ka-Lar	NDSU_IND_04_25.6675	Pv04	12	25667515	45960019
LRK		Ka-Lar				NDSU_IND_04_25.7939	Pv04	14	25793929	45960019
Pinto				St-Si-Bu		NDSU_IND_04_26.3170	Pv04	18	26316952	45960019
LRK				Cal-Lar	Cal-Ka-Lar	NDSU_IND_04_27.1835	Pv04	18	27183470	45960019
LRK		Ka-Lar				NDSU_IND_04_27.3739	Pv04	27	27373879	45960019
LRK		Ka-Lar				NDSU_IND_04_27.4280	Pv04	13	27427973	45960019
Pinto	Si-Bu			St-Si-Bu		NDSU_IND_04_27.4878	Pv04	26	27487848	45960019
LRK		Ka-Lar				NDSU_IND_04_27.6179	Pv04	8	27617879	45960019
LRK				Cal-Lar	Cal-Ka-Lar	NDSU_IND_04_28.3413	Pv04	14	28341312	45960019
LRK		Ka-Lar				NDSU_IND_04_28.4475	Pv04	13	28447536	45960019
LRK		Ka-Lar				NDSU_IND_04_28.5088	Pv04	15	28508804	45960019
LRK				Cal-Lar	Cal-Ka-Lar	NDSU_IND_04_28.5175	Pv04	37	28517498	45960019
LRK		Ka-Lar				NDSU_IND_04_28.5194	Pv04	17	28519360	45960019
LRK				Cal-Lar	Cal-Ka-Lar	NDSU_IND_04_28.5277	Pv04	8	28527680	45960019
LRK				Cal-Lar	Cal-Ka-Lar	NDSU_IND_04_28.6338	Pv04	12	28633826	45960019
LRK				Cal-Lar	Cal-Ka-Lar	NDSU_IND_04_29.0500	Pv04	12	29050024	45960019
LRK				Cal-Lar	Cal-Ka-Lar	NDSU_IND_04_29.5160	Pv04	15	29516005	45960019
LRK				Cal-Lar	Cal-Ka-Lar	NDSU_IND_04_30.0320	Pv04	20	30031962	45960019
LRK		Ka-Lar				NDSU_IND_04_30.0495	Pv04	9	30049534	45960019
LRK		Ka-Lar				NDSU_IND_04_33.0481	Pv04	19	33048112	45960019
LRK				Cal-Lar	Cal-Ka-Lar	NDSU_IND_04_33.1097	Pv04	11	33109741	45960019
LRK				Cal-Lar	Cal-Ka-Lar	NDSU_IND_04_33.1751	Pv04	17	33175106	45960019
LRK		Ka-Lar				NDSU_IND_04_33.2951	Pv04	10	33295073	45960019
LRK				Cal-Lar	Cal-Ka-Lar	NDSU_IND_04_33.4186	Pv04	12	33418639	45960019
Pinto				St-Si-Bu		NDSU_IND_04_34.4517	Pv04	10	34451716	45960019
LRK		Ka-Lar				NDSU_IND_04_35.5547	Pv04	13	35554661	45960019
LRK		Ka-Lar				NDSU_IND_04_35.7876	Pv04	13	35787583	45960019
LRK		Ka-Lar				NDSU_IND_04_36.0723	Pv04	11	36072256	45960019
LRK				Cal-Lar	Cal-Ka-Lar	NDSU_IND_04_36.0725	Pv04	11	36072526	45960019
LRK		Ka-Lar				NDSU_IND_04_36.1109	Pv04	9	36110868	45960019
LRK		Ka-Lar				NDSU_IND_04_36.1538	Pv04	22	36153773	45960019
LRK		Ka-Lar				NDSU_IND_04_36.4102	Pv04	28	36410183	45960019
LRK				Cal-Lar	Cal-Ka-Lar	NDSU_IND_04_36.5319	Pv04	10	36531906	45960019
LRK		Ka-Lar				NDSU_IND_04_37.1262	Pv04	17	37126223	45960019
LRK		Ka-Lar				NDSU_IND_04_37.1371	Pv04	22	37137148	45960019
Pinto				St-Si-Bu		NDSU_IND_04_37.2717	Pv04	8	37271670	45960019
LRK				Cal-Lar	Cal-Ka-Lar	NDSU_IND_04_37.5005	Pv04	13	37500506	45960019
Navy		Mi-C20				NDSU_IND_04_38.7038	Pv04	13	38703766	45960019
Pinto	Si-Bu	St-Bu		St-Si-Bu		NDSU_IND_04_39.7789	Pv04	8	39778927	45960019
LRK				Cal-Lar	Cal-Ka-Lar	NDSU_IND_04_39.8831	Pv04	12	39883081	45960019
Navy		Mi-C20				NDSU_IND_04_40.3528	Pv04	9	40352764	45960019
DRK					Red-Fi	NDSU_IND_04_40.3798	Pv04	13	40379831	45960019
LRK		Ka-Lar				NDSU_IND_04_40.3948	Pv04	10	40394807	45960019
Black				Co-UI	Co-T39-UI	NDSU_IND_04_41.2343	Pv04	17	41234292	45960019
LRK		Ka-Lar				NDSU_IND_04_41.3317	Pv04	15	41331712	45960019
Black			Co-T39		Co-T39-UI	NDSU_IND_04_41.4175	Pv04	12	41417493	45960019
Pinto		St-Bu		St-Si-Bu		NDSU_IND_04_41.4176	Pv04	12	41417569	45960019
Navy		Mi-C20				NDSU_IND_04_41.6565	Pv04	10	41656487	45960019
LRK		Ka-Lar				NDSU_IND_04_41.7394	Pv04	24	41739385	45960019
Pinto		St-Bu		St-Si-Bu		NDSU_IND_04_41.7991	Pv04	8	41799076	45960019
LRK		Ka-Lar				NDSU_IND_04_41.9654	Pv04	23	41965381	45960019
LRK				Cal-Lar	Cal-Ka-Lar	NDSU_IND_04_42.0356	Pv04	8	42035551	45960019
Pinto				St-Si-Bu		NDSU_IND_04_42.2659	Pv04	30	42265932	45960019
Pinto	Si-Bu			St-Si-Bu		NDSU_IND_04_42.5598	Pv04	9	42559808	45960019
Pinto			St-Si			NDSU_IND_04_42.8624	Pv04	12	42862422	45960019
Pinto			St-Si			NDSU_IND_04_42.8672	Pv04	10	42867211	45960019
Navy		Mi-C20				NDSU_IND_04_43.0587	Pv04	12	43058758	45960019
Pinto			St-Si			NDSU_IND_04_43.0588	Pv04	12	43058848	45960019
Pinto		St-Bu		St-Si-Bu		NDSU_IND_04_43.0680	Pv04	10	43068043	45960019
Pinto		St-Bu		St-Si-Bu		NDSU_IND_04_43.1076	Pv04	18	43107565	45960019
Pinto		St-Bu		St-Si-Bu		NDSU_IND_04_43.2448	Pv04	25	43244768	45960019
Pinto		St-Bu		St-Si-Bu		NDSU_IND_04_43.2984	Pv04	10	43298418	45960019
Pinto		St-Bu		St-Si-Bu		NDSU_IND_04_43.3514	Pv04	13	43351406	45960019
Black		UI-T39				NDSU_IND_04_43.4314	Pv04	11	43431423	45960019
LRK		Ka-Lar				NDSU_IND_04_43.4611	Pv04	14	43461113	45960019
Pinto				St-Si-Bu		NDSU_IND_04_43.4969	Pv04	14	43496859	45960019
Black		UI-T39				NDSU_IND_04_43.5009	Pv04	14	43500864	45960019
Pinto			St-Si			NDSU_IND_04_43.5826	Pv04	10	43582648	45960019
Navy		Mi-C20				NDSU_IND_04_43.5886	Pv04	11	43588606	45960019
Pinto		St-Bu		St-Si-Bu		NDSU_IND_04_43.5891	Pv04	11	43589109	45960019
Navy		Mi-C20				NDSU_IND_04_43.6548	Pv04	17	43654774	45960019
Black			Co-T39	Co-UI	Co-T39-UI	NDSU_IND_04_43.8677	Pv04	16	43867690	45960019
Pinto		St-Bu		St-Si-Bu		NDSU_IND_04_44.1443	Pv04	14	44144318	45960019
Navy				Lak-Mi	Lak-C20-Mi	NDSU_IND_04_44.2570	Pv04	15	44257024	45960019
Black					Co-T39-UI	NDSU_IND_04_44.4048	Pv04	12	44404849	45960019
Pinto		St-Bu		St-Si-Bu		NDSU_IND_04_44.4192	Pv04	11	44419186	45960019
Pinto		St-Bu		St-Si-Bu		NDSU_IND_04_44.4486	Pv04	12	44448550	45960019
Pinto		St-Bu		St-Si-Bu		NDSU_IND_04_44.4626	Pv04	14	44462648	45960019
Pinto		St-Bu		St-Si-Bu		NDSU_IND_04_44.4654	Pv04	21	44465413	45960019
Pinto		St-Bu		St-Si-Bu		NDSU_IND_04_44.5532	Pv04	16	44553202	45960019
Pinto		St-Bu		St-Si-Bu		NDSU_IND_04_44.5694	Pv04	12	44569423	45960019
Pinto				St-Si-Bu		NDSU_IND_04_44.6906	Pv04	30	44690593	45960019
Navy		Mi-C20				NDSU_IND_04_44.7327	Pv04	11	44732661	45960019
Pinto		St-Bu		St-Si-Bu		NDSU_IND_04_44.7569	Pv04	21	44756893	45960019
Pinto			St-Si			NDSU_IND_04_44.8591	Pv04	16	44859111	45960019
LRK			Cal-Ka		Cal-Ka-Lar	NDSU_IND_04_44.8777	Pv04	15	44877662	45960019
Pinto		St-Bu		St-Si-Bu		NDSU_IND_04_44.9072	Pv04	11	44907186	45960019
Navy			Lak-C20		Lak-C20-Mi	NDSU_IND_04_44.9847	Pv04	16	44984742	45960019
Pinto	Si-Bu			St-Si-Bu		NDSU_IND_04_45.0641	Pv04	8	45064130	45960019
Pinto		St-Bu		St-Si-Bu		NDSU_IND_04_45.0999	Pv04	20	45099893	45960019
Pinto		St-Bu		St-Si-Bu		NDSU_IND_04_45.1420	Pv04	15	45141967	45960019
Pinto	Si-Bu	St-Bu		St-Si-Bu		NDSU_IND_04_45.1610	Pv04	14	45161043	45960019
Navy		Mi-C20				NDSU_IND_04_45.1793	Pv04	24	45179322	45960019
Navy		Mi-C20				NDSU_IND_04_45.3140	Pv04	9	45314013	45960019
Black			Co-T39		Co-T39-UI	NDSU_IND_04_45.3141	Pv04	9	45314063	45960019
Pinto			St-Si			NDSU_IND_04_45.3178	Pv04	17	45317794	45960019
LRK			Cal-Ka		Cal-Ka-Lar	NDSU_IND_04_45.3372	Pv04	23	45337218	45960019
Pinto	Si-Bu			St-Si-Bu		NDSU_IND_04_45.3544	Pv04	25	45354384	45960019
Pinto		St-Bu		St-Si-Bu		NDSU_IND_04_45.4245	Pv04	13	45424481	45960019
Pinto	Si-Bu			St-Si-Bu		NDSU_IND_04_45.4624	Pv04	12	45462440	45960019
Pinto	Si-Bu			St-Si-Bu		NDSU_IND_04_45.6531	Pv04	9	45653097	45960019
Pinto	Si-Bu	St-Bu		St-Si-Bu		NDSU_IND_05_00.1112	Pv05	9	111239	40819286
Navy		Mi-C20				NDSU_IND_05_00.1460	Pv05	12	145960	40819286
Pinto	Si-Bu			St-Si-Bu		NDSU_IND_05_00.1465	Pv05	18	146483	40819286
Pinto	Si-Bu			St-Si-Bu		NDSU_IND_05_00.1831	Pv05	21	183110	40819286
Pinto	Si-Bu			St-Si-Bu		NDSU_IND_05_00.1892	Pv05	14	189203	40819286
Black		UI-T39				NDSU_IND_05_00.1900	Pv05	14	189970	40819286
Pinto				St-Si-Bu		NDSU_IND_05_00.2275	Pv05	21	227542	40819286
Pinto	Si-Bu	St-Bu		St-Si-Bu		NDSU_IND_05_00.2375	Pv05	26	237491	40819286
Black		UI-T39				NDSU_IND_05_00.2540	Pv05	21	254002	40819286
Pinto	Si-Bu					NDSU_IND_05_00.2548	Pv05	12	254776	40819286
Pinto	Si-Bu			St-Si-Bu		NDSU_IND_05_00.2588	Pv05	17	258813	40819286
Navy			Lak-C20		Lak-C20-Mi	NDSU_IND_05_00.2915	Pv05	10	291524	40819286
Black		UI-T39				NDSU_IND_05_00.3018	Pv05	12	301832	40819286
Black		UI-T39				NDSU_IND_05_00.3045	Pv05	10	304455	40819286
Black		UI-T39				NDSU_IND_05_00.3385	Pv05	13	338500	40819286
Pinto	Si-Bu	St-Bu		St-Si-Bu		NDSU_IND_05_00.3391	Pv05	13	339091	40819286
Pinto		St-Bu		St-Si-Bu		NDSU_IND_05_00.3756	Pv05	20	375597	40819286
LRK		Ka-Lar				NDSU_IND_05_00.3876	Pv05	15	387590	40819286
Pinto	Si-Bu					NDSU_IND_05_00.5669	Pv05	15	566914	40819286
Pinto				St-Si-Bu		NDSU_IND_05_00.5790	Pv05	22	578983	40819286
Pinto		St-Bu		St-Si-Bu		NDSU_IND_05_01.0158	Pv05	11	1015824	40819286
Pinto		St-Bu		St-Si-Bu		NDSU_IND_05_01.4341	Pv05	17	1434125	40819286
LRK		Ka-Lar				NDSU_IND_05_01.4365	Pv05	14	1436508	40819286
Pinto		St-Bu		St-Si-Bu		NDSU_IND_05_01.4532	Pv05	20	1453200	40819286
Pinto						NDSU_IND_05_01.4789	Pv05	12	1478884	40819286
Navy		Mi-C20				NDSU_IND_05_01.4791	Pv05	12	1479060	40819286
Black			Co-T39		Co-T39-UI	NDSU_IND_05_01.6002	Pv05	9	1600220	40819286
Navy			Lak-C20		Lak-C20-Mi	NDSU_IND_05_01.6149	Pv05	14	1614866	40819286
Pinto	Si-Bu	St-Bu		St-Si-Bu		NDSU_IND_05_01.6225	Pv05	14	1622519	40819286
Pinto	Si-Bu			St-Si-Bu		NDSU_IND_05_01.6273	Pv05	32	1627263	40819286
Pinto		St-Bu		St-Si-Bu		NDSU_IND_05_01.6569	Pv05	19	1656876	40819286
Pinto		St-Bu		St-Si-Bu		NDSU_IND_05_01.7170	Pv05	25	1716963	40819286
Pinto		St-Bu		St-Si-Bu		NDSU_IND_05_01.7405	Pv05	15	1740524	40819286
Pinto	Si-Bu	St-Bu		St-Si-Bu		NDSU_IND_05_01.8704	Pv05	9	1870401	40819286
Navy			Lak-C20		Lak-C20-Mi	NDSU_IND_05_01.8770	Pv05	15	1876987	40819286
Navy		Mi-C20				NDSU_IND_05_01.9715	Pv05	9	1971471	40819286
Navy		Mi-C20				NDSU_IND_05_02.0255	Pv05	21	2025513	40819286
Black		UI-T39				NDSU_IND_05_02.1225	Pv05	8	2122542	40819286
Pinto	Si-Bu	St-Bu		St-Si-Bu		NDSU_IND_05_02.1324	Pv05	21	2132406	40819286
Black		UI-T39				NDSU_IND_05_02.2163	Pv05	11	2216290	40819286
Pinto	Si-Bu	St-Bu		St-Si-Bu		NDSU_IND_05_02.5091	Pv05	25	2509128	40819286
Pinto				St-Si-Bu		NDSU_IND_05_02.6553	Pv05	16	2655303	40819286
Pinto						NDSU_IND_05_02.7232	Pv05	35	2723185	40819286
Navy		Mi-C20				NDSU_IND_05_02.8392	Pv05	13	2839172	40819286
Navy		Mi-C20				NDSU_IND_05_02.9354	Pv05	13	2935354	40819286
Black			Co-T39		Co-T39-UI	NDSU_IND_05_03.2172	Pv05	17	3217200	40819286
Black				Co-UI	Co-T39-UI	NDSU_IND_05_03.2487	Pv05	15	3248720	40819286
Navy		Mi-C20				NDSU_IND_05_03.5254	Pv05	21	3525359	40819286
Navy		Mi-C20				NDSU_IND_05_03.5361	Pv05	10	3536113	40819286
Navy		Mi-C20				NDSU_IND_05_03.5576	Pv05	12	3557576	40819286
Black		UI-T39				NDSU_IND_05_03.5634	Pv05	19	3563434	40819286
Navy				Lak-Mi	Lak-C20-Mi	NDSU_IND_05_03.7189	Pv05	30	3718873	40819286
Pinto				St-Si-Bu		NDSU_IND_05_03.9623	Pv05	13	3962290	40819286
LRK		Ka-Lar				NDSU_IND_05_04.2109	Pv05	17	4210896	40819286
LRK		Ka-Lar				NDSU_IND_05_04.2615	Pv05	10	4261547	40819286
Navy		Mi-C20				NDSU_IND_05_04.2986	Pv05	9	4298629	40819286
Pinto						NDSU_IND_05_04.3265	Pv05	10	4326487	40819286
LRK				Cal-Lar	Cal-Ka-Lar	NDSU_IND_05_04.3952	Pv05	16	4395186	40819286
LRK		Ka-Lar				NDSU_IND_05_04.4013	Pv05	11	4401293	40819286
Navy		Mi-C20				NDSU_IND_05_04.4138	Pv05	29	4413813	40819286
LRK		Ka-Lar				NDSU_IND_05_04.4546	Pv05	21	4454631	40819286
LRK		Ka-Lar				NDSU_IND_05_04.4870	Pv05	23	4486982	40819286
LRK		Ka-Lar				NDSU_IND_05_04.5257	Pv05	20	4525666	40819286
LRK		Ka-Lar				NDSU_IND_05_04.6104	Pv05	18	4610367	40819286
LRK			Cal-Ka		Cal-Ka-Lar	NDSU_IND_05_04.6110	Pv05	19	4611012	40819286
LRK			Cal-Ka		Cal-Ka-Lar	NDSU_IND_05_04.6157	Pv05	13	4615679	40819286
LRK		Ka-Lar				NDSU_IND_05_04.6163	Pv05	13	4616259	40819286
Pinto	Si-Bu			St-Si-Bu		NDSU_IND_05_04.7290	Pv05	11	4728974	40819286
Pinto		St-Bu		St-Si-Bu		NDSU_IND_05_04.7420	Pv05	20	4741970	40819286
LRK		Ka-Lar				NDSU_IND_05_04.7892	Pv05	14	4789183	40819286
Pinto	Si-Bu					NDSU_IND_05_04.8651	Pv05	22	4865129	40819286
Pinto	Si-Bu			St-Si-Bu		NDSU_IND_05_04.8954	Pv05	19	4895379	40819286
LRK		Ka-Lar				NDSU_IND_05_04.8976	Pv05	13	4897645	40819286
Navy		Mi-C20				NDSU_IND_05_04.9292	Pv05	9	4929188	40819286
LRK		Ka-Lar				NDSU_IND_05_04.9305	Pv05	28	4930514	40819286
LRK		Ka-Lar				NDSU_IND_05_04.9364	Pv05	19	4936387	40819286
Navy		Mi-C20				NDSU_IND_05_04.9368	Pv05	19	4936805	40819286
Pinto		St-Bu		St-Si-Bu		NDSU_IND_05_04.9628	Pv05	16	4962798	40819286
Pinto	Si-Bu	St-Bu		St-Si-Bu		NDSU_IND_05_05.0183	Pv05	11	5018336	40819286
LRK		Ka-Lar				NDSU_IND_05_05.1738	Pv05	16	5173786	40819286
Black			Co-T39	Co-UI	Co-T39-UI	NDSU_IND_05_05.2394	Pv05	17	5239360	40819286
Navy			Lak-C20			NDSU_IND_05_05.4250	Pv05	12	5424973	40819286
LRK		Ka-Lar				NDSU_IND_05_05.4586	Pv05	11	5458552	40819286
Navy				Lak-Mi	Lak-C20-Mi	NDSU_IND_05_05.6134	Pv05	23	5613390	40819286
LRK		Ka-Lar				NDSU_IND_05_05.7845	Pv05	26	5784534	40819286
LRK			Cal-Ka		Cal-Ka-Lar	NDSU_IND_05_05.7859	Pv05	16	5785908	40819286
LRK			Cal-Ka		Cal-Ka-Lar	NDSU_IND_05_05.9786	Pv05	9	5978566	40819286
LRK			Cal-Ka		Cal-Ka-Lar	NDSU_IND_05_06.0942	Pv05	11	6094243	40819286
LRK		Ka-Lar				NDSU_IND_05_06.1193	Pv05	12	6119332	40819286
LRK		Ka-Lar				NDSU_IND_05_06.4460	Pv05	13	6446043	40819286
LRK		Ka-Lar				NDSU_IND_05_06.4762	Pv05	23	6476184	40819286
Navy				Lak-Mi	Lak-C20-Mi	NDSU_IND_05_06.8392	Pv05	20	6839208	40819286
Pinto	Si-Bu			St-Si-Bu		NDSU_IND_05_06.8961	Pv05	19	6896114	40819286
Pinto	Si-Bu			St-Si-Bu		NDSU_IND_05_06.9663	Pv05	8	6966302	40819286
LRK		Ka-Lar				NDSU_IND_05_07.0492	Pv05	27	7049188	40819286
LRK			Cal-Ka		Cal-Ka-Lar	NDSU_IND_05_07.1128	Pv05	12	7112841	40819286
LRK		Ka-Lar				NDSU_IND_05_07.1367	Pv05	13	7136685	40819286
LRK			Cal-Ka		Cal-Ka-Lar	NDSU_IND_05_07.1598	Pv05	10	7159783	40819286
LRK		Ka-Lar				NDSU_IND_05_07.2005	Pv05	20	7200480	40819286
LRK			Cal-Ka		Cal-Ka-Lar	NDSU_IND_05_07.3228	Pv05	27	7322803	40819286
Pinto	Si-Bu	St-Bu		St-Si-Bu		NDSU_IND_05_07.3342	Pv05	23	7334240	40819286
LRK			Cal-Ka		Cal-Ka-Lar	NDSU_IND_05_07.3734	Pv05	19	7373418	40819286
LRK			Cal-Ka		Cal-Ka-Lar	NDSU_IND_05_07.3757	Pv05	23	7375674	40819286
LRK		Ka-Lar				NDSU_IND_05_07.6081	Pv05	10	7608141	40819286
Navy		Mi-C20				NDSU_IND_05_07.6538	Pv05	12	7653843	40819286
Navy		Mi-C20				NDSU_IND_05_07.6745	Pv05	23	7674496	40819286
Pinto		St-Bu		St-Si-Bu		NDSU_IND_05_07.7473	Pv05	14	7747334	40819286
Pinto		St-Bu		St-Si-Bu		NDSU_IND_05_08.0803	Pv05	10	8080344	40819286
Navy		Mi-C20				NDSU_IND_05_08.0900	Pv05	18	8089962	40819286
Navy				Lak-Mi	Lak-C20-Mi	NDSU_IND_05_08.1130	Pv05	24	8112994	40819286
Pinto	Si-Bu					NDSU_IND_05_08.4116	Pv05	18	8411606	40819286
Navy		Mi-C20				NDSU_IND_05_08.4118	Pv05	18	8411794	40819286
Navy		Mi-C20				NDSU_IND_05_08.4740	Pv05	13	8474002	40819286
Pinto	Si-Bu	St-Bu		St-Si-Bu		NDSU_IND_05_08.5487	Pv05	12	8548729	40819286
Pinto	Si-Bu	St-Bu		St-Si-Bu		NDSU_IND_05_08.8121	Pv05	12	8812105	40819286
Pinto		St-Bu		St-Si-Bu		NDSU_IND_05_08.8709	Pv05	28	8870916	40819286
Pinto		St-Bu		St-Si-Bu		NDSU_IND_05_08.9540	Pv05	8	8953950	40819286
Navy			Lak-C20		Lak-C20-Mi	NDSU_IND_05_08.9544	Pv05	9	8954401	40819286
Pinto	Si-Bu			St-Si-Bu		NDSU_IND_05_09.6865	Pv05	24	9686461	40819286
Navy		Mi-C20				NDSU_IND_05_09.7786	Pv05	24	9778614	40819286
Pinto	Si-Bu	St-Bu		St-Si-Bu		NDSU_IND_05_09.7798	Pv05	21	9779824	40819286
Navy				Lak-Mi	Lak-C20-Mi	NDSU_IND_05_09.9070	Pv05	27	9906982	40819286
Pinto	Si-Bu	St-Bu		St-Si-Bu		NDSU_IND_05_10.0068	Pv05	16	10006821	40819286
Navy		Mi-C20				NDSU_IND_05_10.0114	Pv05	9	10011432	40819286
Black			Co-T39		Co-T39-UI	NDSU_IND_05_10.0551	Pv05	25	10055078	40819286
Pinto	Si-Bu	St-Bu		St-Si-Bu		NDSU_IND_05_10.1087	Pv05	17	10108679	40819286
Pinto	Si-Bu	St-Bu		St-Si-Bu		NDSU_IND_05_10.2771	Pv05	11	10277137	40819286
Pinto	Si-Bu			St-Si-Bu		NDSU_IND_05_10.9846	Pv05	26	10984589	40819286
Navy		Mi-C20				NDSU_IND_05_11.0962	Pv05	11	11096242	40819286
Pinto	Si-Bu	St-Bu		St-Si-Bu		NDSU_IND_05_11.3275	Pv05	19	11327483	40819286
Black			Co-T39		Co-T39-UI	NDSU_IND_05_11.5624	Pv05	20	11562412	40819286
Pinto	Si-Bu	St-Bu		St-Si-Bu		NDSU_IND_05_11.6606	Pv05	12	11660580	40819286
Pinto	Si-Bu	St-Bu		St-Si-Bu		NDSU_IND_05_11.9440	Pv05	13	11943960	40819286
Pinto		St-Bu		St-Si-Bu		NDSU_IND_05_12.5016	Pv05	10	12501600	40819286
Pinto		St-Bu				NDSU_IND_05_12.7382	Pv05	15	12738195	40819286
Pinto		St-Bu		St-Si-Bu		NDSU_IND_05_12.7967	Pv05	8	12796741	40819286
Pinto	Si-Bu			St-Si-Bu		NDSU_IND_05_12.8684	Pv05	12	12868356	40819286
Pinto	Si-Bu	St-Bu		St-Si-Bu		NDSU_IND_05_12.9120	Pv05	18	12911965	40819286
Pinto				St-Si-Bu		NDSU_IND_05_13.3919	Pv05	10	13391911	40819286
Pinto	Si-Bu			St-Si-Bu		NDSU_IND_05_13.5651	Pv05	26	13565107	40819286
Black					Co-T39-UI	NDSU_IND_05_15.0789	Pv05	12	15078902	40819286
Pinto	Si-Bu			St-Si-Bu		NDSU_IND_05_15.3116	Pv05	14	15311561	40819286
Black			Co-T39		Co-T39-UI	NDSU_IND_05_15.4733	Pv05	11	15473338	40819286
Black			Co-T39	Co-UI	Co-T39-UI	NDSU_IND_05_16.3566	Pv05	26	16356612	40819286
Pinto	Si-Bu			St-Si-Bu		NDSU_IND_05_16.6039	Pv05	13	16603874	40819286
Black				Co-UI	Co-T39-UI	NDSU_IND_05_16.6048	Pv05	13	16604790	40819286
Black			Co-T39		Co-T39-UI	NDSU_IND_05_18.3762	Pv05	17	18376194	40819286
Pinto	Si-Bu			St-Si-Bu		NDSU_IND_05_18.8646	Pv05	24	18864551	40819286
Black			Co-T39		Co-T39-UI	NDSU_IND_05_18.9160	Pv05	15	18915972	40819286
Black			Co-T39		Co-T39-UI	NDSU_IND_05_19.0301	Pv05	12	19030096	40819286
Black			Co-T39		Co-T39-UI	NDSU_IND_05_19.1767	Pv05	20	19176691	40819286
Pinto		St-Bu		St-Si-Bu		NDSU_IND_05_19.3375	Pv05	26	19337507	40819286
Pinto	Si-Bu	St-Bu		St-Si-Bu		NDSU_IND_05_19.4826	Pv05	14	19482639	40819286
Black				Co-UI	Co-T39-UI	NDSU_IND_05_19.4833	Pv05	14	19483261	40819286
Navy		Mi-C20				NDSU_IND_05_19.7744	Pv05	12	19774386	40819286
Black			Co-T39		Co-T39-UI	NDSU_IND_05_19.8462	Pv05	26	19846187	40819286
Pinto		St-Bu		St-Si-Bu		NDSU_IND_05_19.9175	Pv05	15	19917522	40819286
Black			Co-T39	Co-UI	Co-T39-UI	NDSU_IND_05_19.9471	Pv05	26	19947085	40819286
Navy				Lak-Mi	Lak-C20-Mi	NDSU_IND_05_19.9475	Pv05	26	19947530	40819286
Black			Co-T39		Co-T39-UI	NDSU_IND_05_19.9630	Pv05	16	19963039	40819286
Pinto	Si-Bu	St-Bu		St-Si-Bu		NDSU_IND_05_19.9969	Pv05	21	19996925	40819286
Black			Co-T39	Co-UI	Co-T39-UI	NDSU_IND_05_20.0325	Pv05	12	20032463	40819286
Pinto						NDSU_IND_05_20.0396	Pv05	18	20039626	40819286
Black			Co-T39		Co-T39-UI	NDSU_IND_05_20.0474	Pv05	14	20047391	40819286
Navy		Mi-C20				NDSU_IND_05_20.0478	Pv05	14	20047789	40819286
Navy			Lak-C20	Lak-Mi	Lak-C20-Mi	NDSU_IND_05_20.2933	Pv05	8	20293284	40819286
Pinto	Si-Bu	St-Bu		St-Si-Bu		NDSU_IND_05_20.4732	Pv05	20	20473247	40819286
Navy		Mi-C20				NDSU_IND_05_20.7184	Pv05	8	20718356	40819286
Navy		Mi-C20				NDSU_IND_05_20.7947	Pv05	13	20794701	40819286
Pinto	Si-Bu	St-Bu		St-Si-Bu		NDSU_IND_05_20.8293	Pv05	9	20829286	40819286
Navy		Mi-C20				NDSU_IND_05_21.0959	Pv05	13	21095877	40819286
Navy		Mi-C20				NDSU_IND_05_23.8496	Pv05	27	23849590	40819286
Pinto				St-Si-Bu		NDSU_IND_05_24.5033	Pv05	15	24503340	40819286
Black			Co-T39		Co-T39-UI	NDSU_IND_05_24.6066	Pv05	18	24606616	40819286
Black					Co-T39-UI	NDSU_IND_05_25.1539	Pv05	13	25153911	40819286
Pinto		St-Bu		St-Si-Bu		NDSU_IND_05_27.3825	Pv05	21	27382462	40819286
Navy				Lak-Mi	Lak-C20-Mi	NDSU_IND_05_27.4846	Pv05	20	27484568	40819286
Pinto		St-Bu		St-Si-Bu		NDSU_IND_05_27.4971	Pv05	27	27497133	40819286
Pinto	Si-Bu			St-Si-Bu		NDSU_IND_05_27.6483	Pv05	25	27648335	40819286
Pinto	Si-Bu	St-Bu		St-Si-Bu		NDSU_IND_05_27.8461	Pv05	16	27846112	40819286
Pinto	Si-Bu			St-Si-Bu		NDSU_IND_05_27.9195	Pv05	11	27919521	40819286
Pinto	Si-Bu	St-Bu		St-Si-Bu		NDSU_IND_05_28.0225	Pv05	15	28022485	40819286
Navy		Mi-C20				NDSU_IND_05_28.1733	Pv05	14	28173254	40819286
Pinto		St-Bu		St-Si-Bu		NDSU_IND_05_28.1736	Pv05	14	28173646	40819286
Navy				Lak-Mi	Lak-C20-Mi	NDSU_IND_05_28.2774	Pv05	20	28277434	40819286
Pinto				St-Si-Bu		NDSU_IND_05_28.5264	Pv05	12	28526354	40819286
Pinto	Si-Bu			St-Si-Bu		NDSU_IND_05_28.9905	Pv05	12	28990485	40819286
Pinto	Si-Bu	St-Bu		St-Si-Bu		NDSU_IND_05_29.0512	Pv05	14	29051171	40819286
Pinto		St-Bu		St-Si-Bu		NDSU_IND_05_29.9665	Pv05	15	29966506	40819286
Pinto		St-Bu		St-Si-Bu		NDSU_IND_05_30.4034	Pv05	12	30403383	40819286
Navy			Lak-C20		Lak-C20-Mi	NDSU_IND_05_30.7240	Pv05	11	30724001	40819286
Pinto		St-Bu		St-Si-Bu		NDSU_IND_05_31.0485	Pv05	19	31048493	40819286
Pinto						NDSU_IND_05_31.0927	Pv05	16	31092685	40819286
Pinto	Si-Bu			St-Si-Bu		NDSU_IND_05_31.2452	Pv05	11	31245205	40819286
Pinto		St-Bu		St-Si-Bu		NDSU_IND_05_31.4123	Pv05	18	31412325	40819286
Pinto	Si-Bu	St-Bu		St-Si-Bu		NDSU_IND_05_31.4505	Pv05	20	31450504	40819286
Pinto				St-Si-Bu		NDSU_IND_05_31.9941	Pv05	20	31994100	40819286
Pinto	Si-Bu	St-Bu		St-Si-Bu		NDSU_IND_05_32.3513	Pv05	14	32351337	40819286
Pinto	Si-Bu	St-Bu		St-Si-Bu		NDSU_IND_05_32.3729	Pv05	16	32372865	40819286
Navy		Mi-C20				NDSU_IND_05_32.7812	Pv05	11	32781159	40819286
LRK		Ka-Lar				NDSU_IND_05_33.8561	Pv05	15	33856074	40819286
Pinto	Si-Bu			St-Si-Bu		NDSU_IND_05_34.1160	Pv05	18	34116003	40819286
Navy		Mi-C20				NDSU_IND_05_34.4450	Pv05	8	34445022	40819286
Navy			Lak-C20		Lak-C20-Mi	NDSU_IND_05_34.4559	Pv05	16	34455945	40819286
DRK					Red-Fi	NDSU_IND_05_34.4712	Pv05	22	34471159	40819286
LRK				Cal-Lar	Cal-Ka-Lar	NDSU_IND_05_34.4947	Pv05	11	34494721	40819286
LRK				Cal-Lar	Cal-Ka-Lar	NDSU_IND_05_34.5794	Pv05	12	34579435	40819286
LRK		Ka-Lar				NDSU_IND_05_34.5955	Pv05	10	34595525	40819286
Pinto		St-Bu				NDSU_IND_05_34.6342	Pv05	29	34634202	40819286
Pinto	Si-Bu			St-Si-Bu		NDSU_IND_05_34.7164	Pv05	12	34716355	40819286
LRK				Cal-Lar		NDSU_IND_05_34.8280	Pv05	18	34827991	40819286
LRK				Cal-Lar	Cal-Ka-Lar	NDSU_IND_05_34.8352	Pv05	24	34835182	40819286
LRK		Ka-Lar				NDSU_IND_05_34.8492	Pv05	14	34849171	40819286
LRK		Ka-Lar				NDSU_IND_05_34.9108	Pv05	18	34910829	40819286
LRK				Cal-Lar	Cal-Ka-Lar	NDSU_IND_05_35.0030	Pv05	25	35003048	40819286
LRK		Ka-Lar				NDSU_IND_05_35.0785	Pv05	8	35078520	40819286
Pinto		St-Bu		St-Si-Bu		NDSU_IND_05_35.3726	Pv05	16	35372559	40819286
Navy		Mi-C20				NDSU_IND_05_37.0940	Pv05	10	37094004	40819286
Navy		Mi-C20				NDSU_IND_05_37.1045	Pv05	9	37104513	40819286
Pinto		St-Bu		St-Si-Bu		NDSU_IND_05_37.2272	Pv05	8	37227150	40819286
Pinto		St-Bu		St-Si-Bu		NDSU_IND_05_37.2475	Pv05	17	37247463	40819286
Pinto	Si-Bu	St-Bu		St-Si-Bu		NDSU_IND_05_37.3329	Pv05	32	37332851	40819286
DRK					Red-Fi	NDSU_IND_05_37.4227	Pv05	9	37422676	40819286
Pinto	Si-Bu	St-Bu		St-Si-Bu		NDSU_IND_05_37.4644	Pv05	14	37464391	40819286
Pinto		St-Bu		St-Si-Bu		NDSU_IND_05_37.4968	Pv05	9	37496822	40819286
Pinto		St-Bu		St-Si-Bu		NDSU_IND_05_37.5039	Pv05	10	37503935	40819286
Navy		Mi-C20				NDSU_IND_05_37.9851	Pv05	9	37985098	40819286
DRK					Red-Fi	NDSU_IND_05_38.0194	Pv05	20	38019367	40819286
Pinto				St-Si-Bu		NDSU_IND_05_38.1503	Pv05	14	38150307	40819286
DRK					Red-Fi	NDSU_IND_05_38.1564	Pv05	20	38156381	40819286
Pinto	Si-Bu	St-Bu		St-Si-Bu		NDSU_IND_05_38.2138	Pv05	11	38213783	40819286
DRK					Red-Fi	NDSU_IND_05_38.2675	Pv05	24	38267472	40819286
Pinto		St-Bu		St-Si-Bu		NDSU_IND_05_38.2874	Pv05	10	38287435	40819286
DRK					Red-Fi	NDSU_IND_05_38.3854	Pv05	28	38385443	40819286
Pinto	Si-Bu			St-Si-Bu		NDSU_IND_05_38.4855	Pv05	13	38485479	40819286
Pinto	Si-Bu	St-Bu		St-Si-Bu		NDSU_IND_05_38.5202	Pv05	31	38520183	40819286
Pinto	Si-Bu	St-Bu		St-Si-Bu		NDSU_IND_05_38.5208	Pv05	25	38520752	40819286
Navy		Mi-C20				NDSU_IND_05_38.5214	Pv05	25	38521442	40819286
Pinto	Si-Bu	St-Bu		St-Si-Bu		NDSU_IND_05_38.5533	Pv05	19	38553321	40819286
Pinto	Si-Bu	St-Bu		St-Si-Bu		NDSU_IND_05_38.5838	Pv05	9	38583780	40819286
LRK		Ka-Lar				NDSU_IND_05_38.5862	Pv05	14	38586168	40819286
LRK				Cal-Lar	Cal-Ka-Lar	NDSU_IND_05_38.6348	Pv05	15	38634787	40819286
Navy		Mi-C20				NDSU_IND_05_38.6489	Pv05	13	38648930	40819286
Pinto		St-Bu		St-Si-Bu		NDSU_IND_05_38.7650	Pv05	18	38764991	40819286
LRK		Ka-Lar				NDSU_IND_05_38.9605	Pv05	12	38960451	40819286
LRK		Ka-Lar				NDSU_IND_05_38.9745	Pv05	27	38974453	40819286
LRK				Cal-Lar	Cal-Ka-Lar	NDSU_IND_05_38.9824	Pv05	18	38982371	40819286
LRK		Ka-Lar				NDSU_IND_05_39.0138	Pv05	17	39013756	40819286
Pinto				St-Si-Bu		NDSU_IND_05_39.1055	Pv05	20	39105513	40819286
DRK					Red-Fi	NDSU_IND_05_39.1134	Pv05	10	39113442	40819286
LRK				Cal-Lar	Cal-Ka-Lar	NDSU_IND_05_39.1139	Pv05	10	39113925	40819286
Pinto	Si-Bu			St-Si-Bu		NDSU_IND_05_39.1142	Pv05	10	39114166	40819286
Pinto	Si-Bu	St-Bu		St-Si-Bu		NDSU_IND_05_39.1349	Pv05	10	39134943	40819286
Pinto		St-Bu		St-Si-Bu		NDSU_IND_05_39.1407	Pv05	19	39140728	40819286
LRK		Ka-Lar				NDSU_IND_05_39.1791	Pv05	27	39179136	40819286
Pinto		St-Bu		St-Si-Bu		NDSU_IND_05_39.1792	Pv05	27	39179197	40819286
Navy			Lak-C20		Lak-C20-Mi	NDSU_IND_05_39.2036	Pv05	21	39203579	40819286
Navy		Mi-C20				NDSU_IND_05_39.2044	Pv05	22	39204399	40819286
Black			Co-T39			NDSU_IND_05_39.2313	Pv05	9	39231298	40819286
LRK				Cal-Lar	Cal-Ka-Lar	NDSU_IND_05_39.3321	Pv05	13	39332096	40819286
LRK				Cal-Lar	Cal-Ka-Lar	NDSU_IND_05_39.3352	Pv05	9	39335227	40819286
DRK					Red-Fi	NDSU_IND_05_39.3356	Pv05	9	39335592	40819286
Black					Co-T39-UI	NDSU_IND_05_39.3484	Pv05	11	39348387	40819286
Black		UI-T39				NDSU_IND_05_39.3593	Pv05	9	39359270	40819286
LRK		Ka-Lar				NDSU_IND_05_39.3755	Pv05	13	39375526	40819286
Navy		Mi-C20				NDSU_IND_05_39.3771	Pv05	9	39377211	40819286
Pinto	Si-Bu	St-Bu		St-Si-Bu		NDSU_IND_05_39.3772	Pv05	9	39377212	40819286
DRK					Red-Fi	NDSU_IND_05_39.4027	Pv05	14	39402708	40819286
Pinto		St-Bu		St-Si-Bu		NDSU_IND_05_39.4182	Pv05	21	39418151	40819286
DRK					Red-Fi	NDSU_IND_05_39.4273	Pv05	19	39427342	40819286
LRK		Ka-Lar				NDSU_IND_05_39.4353	Pv05	12	39435318	40819286
DRK					Red-Fi	NDSU_IND_05_39.5025	Pv05	9	39502514	40819286
Pinto	Si-Bu			St-Si-Bu		NDSU_IND_05_39.5153	Pv05	9	39515275	40819286
LRK		Ka-Lar				NDSU_IND_05_39.5584	Pv05	19	39558414	40819286
LRK		Ka-Lar				NDSU_IND_05_39.5880	Pv05	8	39587960	40819286
LRK				Cal-Lar	Cal-Ka-Lar	NDSU_IND_05_39.5982	Pv05	11	39598172	40819286
Pinto			St-Si			NDSU_IND_05_39.6088	Pv05	20	39608776	40819286
Pinto			St-Si			NDSU_IND_05_39.6141	Pv05	20	39614085	40819286
DRK					Red-Fi	NDSU_IND_05_39.7822	Pv05	26	39782230	40819286
Pinto				St-Si-Bu		NDSU_IND_05_39.8141	Pv05	13	39814078	40819286
LRK		Ka-Lar				NDSU_IND_05_39.8527	Pv05	20	39852654	40819286
LRK				Cal-Lar	Cal-Ka-Lar	NDSU_IND_05_39.8705	Pv05	24	39870475	40819286
Pinto	Si-Bu	St-Bu		St-Si-Bu		NDSU_IND_05_39.9068	Pv05	15	39906799	40819286
LRK				Cal-Lar	Cal-Ka-Lar	NDSU_IND_05_40.0076	Pv05	8	40007576	40819286
Navy		Mi-C20				NDSU_IND_05_40.0811	Pv05	12	40081123	40819286
LRK		Ka-Lar				NDSU_IND_05_40.1066	Pv05	16	40106649	40819286
Pinto			St-Si			NDSU_IND_05_40.1257	Pv05	17	40125682	40819286
LRK				Cal-Lar	Cal-Ka-Lar	NDSU_IND_05_40.1285	Pv05	14	40128459	40819286
Pinto			St-Si			NDSU_IND_05_40.1365	Pv05	18	40136536	40819286
LRK		Ka-Lar				NDSU_IND_05_40.1541	Pv05	12	40154086	40819286
Pinto		St-Bu		St-Si-Bu		NDSU_IND_05_40.1544	Pv05	12	40154416	40819286
Pinto			St-Si			NDSU_IND_05_40.1629	Pv05	13	40162880	40819286
LRK				Cal-Lar	Cal-Ka-Lar	NDSU_IND_05_40.1907	Pv05	9	40190655	40819286
Pinto	Si-Bu			St-Si-Bu		NDSU_IND_05_40.1951	Pv05	14	40195058	40819286
LRK		Ka-Lar				NDSU_IND_05_40.2112	Pv05	9	40211186	40819286
Pinto			St-Si			NDSU_IND_05_40.2113	Pv05	9	40211289	40819286
LRK				Cal-Lar	Cal-Ka-Lar	NDSU_IND_05_40.2518	Pv05	18	40251826	40819286
LRK		Ka-Lar				NDSU_IND_05_40.2522	Pv05	17	40252239	40819286
LRK				Cal-Lar	Cal-Ka-Lar	NDSU_IND_05_40.2847	Pv05	9	40284717	40819286
Pinto	Si-Bu			St-Si-Bu		NDSU_IND_05_40.3018	Pv05	12	40301832	40819286
LRK					Cal-Ka-Lar	NDSU_IND_05_40.3114	Pv05	25	40311444	40819286
Pinto			St-Si			NDSU_IND_05_40.3618	Pv05	24	40361810	40819286
LRK		Ka-Lar				NDSU_IND_05_40.3620	Pv05	21	40362019	40819286
Pinto		St-Bu		St-Si-Bu		NDSU_IND_05_40.4088	Pv05	26	40408851	40819286
LRK				Cal-Lar	Cal-Ka-Lar	NDSU_IND_05_40.4089	Pv05	26	40408908	40819286
Pinto		St-Bu		St-Si-Bu		NDSU_IND_05_40.4464	Pv05	12	40446378	40819286
Black		UI-T39				NDSU_IND_06_00.0343	Pv06	9	34328	31977256
LRK				Cal-Lar	Cal-Ka-Lar	NDSU_IND_06_00.1288	Pv06	20	128831	31977256
Black		UI-T39				NDSU_IND_06_00.1574	Pv06	24	157431	31977256
LRK		Ka-Lar				NDSU_IND_06_00.2921	Pv06	14	292138	31977256
LRK		Ka-Lar				NDSU_IND_06_00.2951	Pv06	23	295121	31977256
LRK		Ka-Lar				NDSU_IND_06_00.3023	Pv06	15	302319	31977256
LRK		Ka-Lar				NDSU_IND_06_00.4013	Pv06	15	401291	31977256
LRK				Cal-Lar	Cal-Ka-Lar	NDSU_IND_06_00.6612	Pv06	10	661184	31977256
LRK		Ka-Lar				NDSU_IND_06_00.7850	Pv06	9	785017	31977256
LRK				Cal-Lar	Cal-Ka-Lar	NDSU_IND_06_01.1306	Pv06	27	1130619	31977256
LRK		Ka-Lar				NDSU_IND_06_01.1848	Pv06	13	1184827	31977256
LRK		Ka-Lar				NDSU_IND_06_01.1879	Pv06	13	1187895	31977256
LRK				Cal-Lar	Cal-Ka-Lar	NDSU_IND_06_01.2872	Pv06	12	1287193	31977256
LRK		Ka-Lar				NDSU_IND_06_01.4868	Pv06	23	1486778	31977256
Black			Co-T39		Co-T39-UI	NDSU_IND_06_01.8289	Pv06	19	1828912	31977256
LRK				Cal-Lar	Cal-Ka-Lar	NDSU_IND_06_01.9808	Pv06	12	1980758	31977256
Navy		Mi-C20				NDSU_IND_06_02.0384	Pv06	12	2038411	31977256
LRK				Cal-Lar	Cal-Ka-Lar	NDSU_IND_06_02.2730	Pv06	18	2273040	31977256
LRK				Cal-Lar	Cal-Ka-Lar	NDSU_IND_06_02.8326	Pv06	11	2832585	31977256
LRK		Ka-Lar				NDSU_IND_06_03.3698	Pv06	10	3369829	31977256
Pinto				St-Si-Bu		NDSU_IND_06_04.0525	Pv06	25	4052502	31977256
LRK			Cal-Ka		Cal-Ka-Lar	NDSU_IND_06_04.3285	Pv06	20	4328503	31977256
Black			Co-T39		Co-T39-UI	NDSU_IND_06_04.4273	Pv06	8	4427295	31977256
LRK				Cal-Lar	Cal-Ka-Lar	NDSU_IND_06_04.6515	Pv06	18	4651537	31977256
LRK		Ka-Lar				NDSU_IND_06_04.7160	Pv06	11	4715953	31977256
Black			Co-T39		Co-T39-UI	NDSU_IND_06_04.8488	Pv06	9	4848814	31977256
Black			Co-T39		Co-T39-UI	NDSU_IND_06_04.8997	Pv06	21	4899734	31977256
LRK				Cal-Lar	Cal-Ka-Lar	NDSU_IND_06_04.8999	Pv06	9	4899871	31977256
LRK		Ka-Lar				NDSU_IND_06_04.9556	Pv06	22	4955608	31977256
LRK		Ka-Lar				NDSU_IND_06_05.2677	Pv06	26	5267743	31977256
LRK		Ka-Lar				NDSU_IND_06_05.3361	Pv06	21	5336125	31977256
LRK				Cal-Lar	Cal-Ka-Lar	NDSU_IND_06_05.7437	Pv06	9	5743730	31977256
Black			Co-T39		Co-T39-UI	NDSU_IND_06_06.2917	Pv06	26	6291732	31977256
LRK		Ka-Lar				NDSU_IND_06_06.2921	Pv06	26	6292084	31977256
Black			Co-T39		Co-T39-UI	NDSU_IND_06_06.3523	Pv06	12	6352300	31977256
LRK		Ka-Lar				NDSU_IND_06_06.3870	Pv06	18	6387013	31977256
LRK				Cal-Lar	Cal-Ka-Lar	NDSU_IND_06_06.4991	Pv06	15	6499139	31977256
LRK		Ka-Lar				NDSU_IND_06_06.6253	Pv06	23	6625303	31977256
LRK		Ka-Lar				NDSU_IND_06_06.6493	Pv06	16	6649341	31977256
Black		UI-T39				NDSU_IND_06_07.0859	Pv06	24	7085932	31977256
LRK		Ka-Lar				NDSU_IND_06_07.1822	Pv06	17	7182155	31977256
LRK				Cal-Lar	Cal-Ka-Lar	NDSU_IND_06_07.4550	Pv06	9	7454962	31977256
LRK		Ka-Lar				NDSU_IND_06_07.4897	Pv06	13	7489678	31977256
LRK				Cal-Lar		NDSU_IND_06_07.6595	Pv06	19	7659528	31977256
LRK				Cal-Lar	Cal-Ka-Lar	NDSU_IND_06_07.6617	Pv06	24	7661696	31977256
LRK				Cal-Lar	Cal-Ka-Lar	NDSU_IND_06_08.1499	Pv06	18	8149949	31977256
LRK		Ka-Lar				NDSU_IND_06_08.6059	Pv06	21	8605946	31977256
LRK				Cal-Lar	Cal-Ka-Lar	NDSU_IND_06_08.7349	Pv06	12	8734881	31977256
LRK		Ka-Lar				NDSU_IND_06_09.0350	Pv06	10	9034952	31977256
LRK				Cal-Lar	Cal-Ka-Lar	NDSU_IND_06_09.1128	Pv06	22	9112780	31977256
LRK				Cal-Lar	Cal-Ka-Lar	NDSU_IND_06_09.1608	Pv06	20	9160755	31977256
LRK				Cal-Lar	Cal-Ka-Lar	NDSU_IND_06_09.2826	Pv06	8	9282607	31977256
LRK				Cal-Lar	Cal-Ka-Lar	NDSU_IND_06_09.4242	Pv06	20	9424209	31977256
LRK				Cal-Lar	Cal-Ka-Lar	NDSU_IND_06_09.4821	Pv06	18	9482059	31977256
LRK		Ka-Lar				NDSU_IND_06_09.5757	Pv06	11	9575738	31977256
LRK		Ka-Lar				NDSU_IND_06_09.6211	Pv06	17	9621063	31977256
LRK				Cal-Lar	Cal-Ka-Lar	NDSU_IND_06_09.7866	Pv06	31	9786553	31977256
LRK		Ka-Lar				NDSU_IND_06_09.7914	Pv06	17	9791378	31977256
Pinto	Si-Bu			St-Si-Bu		NDSU_IND_06_09.7926	Pv06	11	9792631	31977256
LRK				Cal-Lar	Cal-Ka-Lar	NDSU_IND_06_09.8392	Pv06	17	9839217	31977256
LRK		Ka-Lar				NDSU_IND_06_09.9500	Pv06	19	9949955	31977256
LRK		Ka-Lar				NDSU_IND_06_09.9668	Pv06	12	9966830	31977256
LRK		Ka-Lar				NDSU_IND_06_10.2127	Pv06	10	10212721	31977256
LRK		Ka-Lar				NDSU_IND_06_10.2394	Pv06	11	10239380	31977256
LRK		Ka-Lar				NDSU_IND_06_10.3430	Pv06	20	10343000	31977256
LRK		Ka-Lar				NDSU_IND_06_10.4398	Pv06	9	10439791	31977256
LRK				Cal-Lar	Cal-Ka-Lar	NDSU_IND_06_10.5198	Pv06	14	10519830	31977256
LRK		Ka-Lar				NDSU_IND_06_10.5613	Pv06	24	10561253	31977256
LRK				Cal-Lar	Cal-Ka-Lar	NDSU_IND_06_10.8957	Pv06	13	10895671	31977256
LRK		Ka-Lar				NDSU_IND_06_11.0887	Pv06	9	11088667	31977256
LRK				Cal-Lar	Cal-Ka-Lar	NDSU_IND_06_11.0889	Pv06	9	11088933	31977256
LRK				Cal-Lar	Cal-Ka-Lar	NDSU_IND_06_11.6740	Pv06	10	11674022	31977256
LRK		Ka-Lar				NDSU_IND_06_11.8471	Pv06	12	11847129	31977256
LRK		Ka-Lar				NDSU_IND_06_11.9452	Pv06	14	11945152	31977256
LRK		Ka-Lar				NDSU_IND_06_12.2696	Pv06	12	12269572	31977256
LRK				Cal-Lar	Cal-Ka-Lar	NDSU_IND_06_12.3324	Pv06	20	12332391	31977256
LRK		Ka-Lar				NDSU_IND_06_12.4871	Pv06	14	12487137	31977256
LRK		Ka-Lar				NDSU_IND_06_12.5759	Pv06	24	12575870	31977256
LRK				Cal-Lar	Cal-Ka-Lar	NDSU_IND_06_12.6261	Pv06	24	12626121	31977256
LRK		Ka-Lar				NDSU_IND_06_12.6371	Pv06	22	12637080	31977256
LRK		Ka-Lar				NDSU_IND_06_13.4007	Pv06	11	13400670	31977256
LRK				Cal-Lar	Cal-Ka-Lar	NDSU_IND_06_13.4567	Pv06	22	13456700	31977256
LRK				Cal-Lar	Cal-Ka-Lar	NDSU_IND_06_13.4708	Pv06	18	13470756	31977256
Black			Co-T39		Co-T39-UI	NDSU_IND_06_13.6043	Pv06	12	13604270	31977256
LRK				Cal-Lar	Cal-Ka-Lar	NDSU_IND_06_13.6174	Pv06	16	13617407	31977256
LRK				Cal-Lar	Cal-Ka-Lar	NDSU_IND_06_13.9097	Pv06	19	13909748	31977256
LRK		Ka-Lar				NDSU_IND_06_13.9249	Pv06	10	13924863	31977256
LRK		Ka-Lar				NDSU_IND_06_13.9632	Pv06	18	13963243	31977256
LRK		Ka-Lar				NDSU_IND_06_13.9999	Pv06	26	13999870	31977256
LRK		Ka-Lar				NDSU_IND_06_14.0125	Pv06	23	14012535	31977256
LRK		Ka-Lar				NDSU_IND_06_14.1486	Pv06	10	14148573	31977256
Pinto				St-Si-Bu		NDSU_IND_06_14.3807	Pv06	29	14380656	31977256
LRK				Cal-Lar	Cal-Ka-Lar	NDSU_IND_06_14.7650	Pv06	26	14765025	31977256
LRK				Cal-Lar	Cal-Ka-Lar	NDSU_IND_06_14.8485	Pv06	18	14848483	31977256
LRK		Ka-Lar				NDSU_IND_06_14.9394	Pv06	10	14939419	31977256
Pinto	Si-Bu	St-Bu		St-Si-Bu		NDSU_IND_06_15.1145	Pv06	10	15114540	31977256
LRK		Ka-Lar				NDSU_IND_06_15.6110	Pv06	31	15610977	31977256
LRK		Ka-Lar				NDSU_IND_06_15.6172	Pv06	14	15617237	31977256
Black			Co-T39		Co-T39-UI	NDSU_IND_06_15.7204	Pv06	9	15720422	31977256
LRK				Cal-Lar	Cal-Ka-Lar	NDSU_IND_06_15.8099	Pv06	26	15809941	31977256
Black			Co-T39		Co-T39-UI	NDSU_IND_06_16.5002	Pv06	17	16500238	31977256
Black		UI-T39				NDSU_IND_06_18.0251	Pv06	23	18025076	31977256
Black		UI-T39				NDSU_IND_06_18.2115	Pv06	13	18211463	31977256
Navy				Lak-Mi	Lak-C20-Mi	NDSU_IND_06_20.0131	Pv06	14	20013139	31977256
Pinto	Si-Bu			St-Si-Bu		NDSU_IND_06_20.0725	Pv06	13	20072461	31977256
Pinto	Si-Bu			St-Si-Bu		NDSU_IND_06_20.1392	Pv06	11	20139153	31977256
Navy			Lak-C20		Lak-C20-Mi	NDSU_IND_06_20.1395	Pv06	11	20139544	31977256
Navy			Lak-C20	Lak-Mi	Lak-C20-Mi	NDSU_IND_06_20.1728	Pv06	11	20172808	31977256
Pinto	Si-Bu			St-Si-Bu		NDSU_IND_06_20.1730	Pv06	11	20172982	31977256
Pinto			St-Si			NDSU_IND_06_20.2441	Pv06	14	20244064	31977256
Pinto			St-Si			NDSU_IND_06_20.3858	Pv06	23	20385784	31977256
Pinto	Si-Bu			St-Si-Bu		NDSU_IND_06_20.6754	Pv06	25	20675375	31977256
Pinto			St-Si			NDSU_IND_06_20.6756	Pv06	25	20675644	31977256
Pinto	Si-Bu			St-Si-Bu		NDSU_IND_06_20.7063	Pv06	21	20706256	31977256
Black		UI-T39				NDSU_IND_06_20.7066	Pv06	21	20706643	31977256
DRK					Red-Fi	NDSU_IND_06_20.9235	Pv06	11	20923469	31977256
Black			Co-T39		Co-T39-UI	NDSU_IND_06_20.9260	Pv06	12	20926043	31977256
Navy		Mi-C20				NDSU_IND_06_20.9745	Pv06	12	20974500	31977256
Black		UI-T39				NDSU_IND_06_21.0599	Pv06	17	21059867	31977256
Navy		Mi-C20				NDSU_IND_06_21.1422	Pv06	11	21142208	31977256
Pinto	Si-Bu					NDSU_IND_06_21.3602	Pv06	14	21360153	31977256
DRK					Red-Fi	NDSU_IND_06_21.3681	Pv06	21	21368119	31977256
Pinto	Si-Bu			St-Si-Bu		NDSU_IND_06_21.5662	Pv06	9	21566226	31977256
Pinto			St-Si			NDSU_IND_06_21.8850	Pv06	27	21885011	31977256
Pinto	Si-Bu			St-Si-Bu		NDSU_IND_06_22.2541	Pv06	9	22254108	31977256
Pinto	Si-Bu			St-Si-Bu		NDSU_IND_06_22.3015	Pv06	14	22301527	31977256
Pinto			St-Si			NDSU_IND_06_22.3625	Pv06	23	22362455	31977256
Pinto	Si-Bu			St-Si-Bu		NDSU_IND_06_22.3996	Pv06	17	22399638	31977256
Pinto			St-Si			NDSU_IND_06_22.4005	Pv06	17	22400536	31977256
Pinto			St-Si			NDSU_IND_06_22.9035	Pv06	21	22903501	31977256
Pinto	Si-Bu			St-Si-Bu		NDSU_IND_06_23.2499	Pv06	10	23249919	31977256
Pinto	Si-Bu			St-Si-Bu		NDSU_IND_06_23.6179	Pv06	13	23617851	31977256
Pinto			St-Si			NDSU_IND_06_23.8388	Pv06	12	23838776	31977256
Black		UI-T39				NDSU_IND_06_23.8751	Pv06	12	23875114	31977256
LRK			Cal-Ka		Cal-Ka-Lar	NDSU_IND_06_24.0232	Pv06	21	24023224	31977256
Pinto		St-Bu		St-Si-Bu		NDSU_IND_06_24.0265	Pv06	13	24026481	31977256
Pinto	Si-Bu			St-Si-Bu		NDSU_IND_06_24.0842	Pv06	10	24084247	31977256
Pinto						NDSU_IND_06_24.1376	Pv06	9	24137649	31977256
LRK					Cal-Ka-Lar	NDSU_IND_06_24.1671	Pv06	25	24167079	31977256
Navy		Mi-C20				NDSU_IND_06_24.1821	Pv06	14	24182092	31977256
LRK		Ka-Lar				NDSU_IND_06_24.6531	Pv06	9	24653125	31977256
Navy			Lak-C20		Lak-C20-Mi	NDSU_IND_06_24.7015	Pv06	16	24701458	31977256
LRK		Ka-Lar				NDSU_IND_06_24.8199	Pv06	22	24819867	31977256
Pinto			St-Si			NDSU_IND_06_24.9689	Pv06	22	24968926	31977256
LRK		Ka-Lar				NDSU_IND_06_24.9842	Pv06	18	24984228	31977256
Pinto	Si-Bu			St-Si-Bu		NDSU_IND_06_25.0122	Pv06	8	25012187	31977256
Pinto	Si-Bu			St-Si-Bu		NDSU_IND_06_25.4080	Pv06	24	25408002	31977256
Black			Co-T39		Co-T39-UI	NDSU_IND_06_25.4520	Pv06	22	25451970	31977256
Pinto			St-Si			NDSU_IND_06_25.4523	Pv06	22	25452324	31977256
Pinto						NDSU_IND_06_25.5149	Pv06	19	25514894	31977256
Pinto			St-Si			NDSU_IND_06_25.5282	Pv06	11	25528243	31977256
Pinto	Si-Bu			St-Si-Bu		NDSU_IND_06_25.6669	Pv06	9	25666947	31977256
Pinto	Si-Bu			St-Si-Bu		NDSU_IND_06_25.6986	Pv06	9	25698626	31977256
Pinto	Si-Bu			St-Si-Bu		NDSU_IND_06_25.7273	Pv06	10	25727348	31977256
Pinto	Si-Bu			St-Si-Bu		NDSU_IND_06_25.7657	Pv06	26	25765651	31977256
Pinto			St-Si			NDSU_IND_06_25.8162	Pv06	17	25816221	31977256
Black		UI-T39				NDSU_IND_06_25.9093	Pv06	27	25909298	31977256
Pinto	Si-Bu			St-Si-Bu		NDSU_IND_06_25.9241	Pv06	23	25924059	31977256
Pinto	Si-Bu			St-Si-Bu		NDSU_IND_06_25.9340	Pv06	15	25934031	31977256
Black		UI-T39				NDSU_IND_06_25.9413	Pv06	17	25941331	31977256
Black		UI-T39				NDSU_IND_06_26.1072	Pv06	26	26107157	31977256
Pinto			St-Si			NDSU_IND_06_26.1523	Pv06	14	26152255	31977256
Pinto	Si-Bu			St-Si-Bu		NDSU_IND_06_26.2160	Pv06	17	26215987	31977256
Pinto		St-Bu		St-Si-Bu		NDSU_IND_06_26.4380	Pv06	21	26437993	31977256
Pinto		St-Bu		St-Si-Bu		NDSU_IND_06_26.5320	Pv06	27	26532034	31977256
Pinto			St-Si			NDSU_IND_06_26.6114	Pv06	15	26611435	31977256
Navy			Lak-C20		Lak-C20-Mi	NDSU_IND_06_26.6875	Pv06	19	26687497	31977256
Navy		Mi-C20				NDSU_IND_06_26.7587	Pv06	14	26758668	31977256
Navy			Lak-C20		Lak-C20-Mi	NDSU_IND_06_26.9535	Pv06	17	26953477	31977256
Pinto		St-Bu		St-Si-Bu		NDSU_IND_06_27.3268	Pv06	8	27326831	31977256
Pinto	Si-Bu			St-Si-Bu		NDSU_IND_06_27.3350	Pv06	8	27334951	31977256
Pinto		St-Bu		St-Si-Bu		NDSU_IND_06_27.3526	Pv06	8	27352562	31977256
Pinto	Si-Bu			St-Si-Bu		NDSU_IND_06_27.3725	Pv06	26	27372470	31977256
LRK				Cal-Lar		NDSU_IND_06_27.4420	Pv06	17	27442046	31977256
Navy		Mi-C20				NDSU_IND_06_27.9671	Pv06	8	27967122	31977256
Pinto	Si-Bu					NDSU_IND_06_28.2067	Pv06	12	28206713	31977256
Pinto						NDSU_IND_06_28.4562	Pv06	9	28456223	31977256
Pinto	Si-Bu			St-Si-Bu		NDSU_IND_06_28.4889	Pv06	28	28488915	31977256
Pinto	Si-Bu			St-Si-Bu		NDSU_IND_06_28.5139	Pv06	10	28513872	31977256
Pinto	Si-Bu			St-Si-Bu		NDSU_IND_06_28.6289	Pv06	10	28628894	31977256
Pinto			St-Si			NDSU_IND_06_28.9702	Pv06	26	28970162	31977256
Pinto						NDSU_IND_06_28.9819	Pv06	12	28981938	31977256
Black		UI-T39				NDSU_IND_06_29.0158	Pv06	18	29015808	31977256
Pinto	Si-Bu			St-Si-Bu		NDSU_IND_06_29.0996	Pv06	12	29099603	31977256
Pinto			St-Si			NDSU_IND_06_29.1339	Pv06	9	29133942	31977256
LRK			Cal-Ka		Cal-Ka-Lar	NDSU_IND_06_29.4805	Pv06	18	29480480	31977256
LRK			Cal-Ka	Cal-Lar	Cal-Ka-Lar	NDSU_IND_06_29.5437	Pv06	19	29543709	31977256
Black		UI-T39				NDSU_IND_06_29.6658	Pv06	14	29665821	31977256
LRK		Ka-Lar				NDSU_IND_06_30.7726	Pv06	13	30772594	31977256
Navy		Mi-C20				NDSU_IND_06_30.7858	Pv06	9	30785805	31977256
Black			Co-T39		Co-T39-UI	NDSU_IND_06_30.8996	Pv06	14	30899562	31977256
Black			Co-T39		Co-T39-UI	NDSU_IND_06_30.9403	Pv06	9	30940329	31977256
Black		UI-T39				NDSU_IND_06_31.6354	Pv06	11	31635408	31977256
Black		UI-T39				NDSU_IND_06_31.6631	Pv06	16	31663067	31977256
Black		UI-T39				NDSU_IND_06_31.6925	Pv06	13	31692529	31977256
Black				Co-UI	Co-T39-UI	NDSU_IND_06_31.6966	Pv06	25	31696574	31977256
Black		UI-T39				NDSU_IND_06_31.6971	Pv06	26	31697108	31977256
Pinto			St-Si			NDSU_IND_06_31.8021	Pv06	22	31802074	31977256
Black			Co-T39		Co-T39-UI	NDSU_IND_07_00.0596	Pv07	16	59586	51758522
LRK			Cal-Ka		Cal-Ka-Lar	NDSU_IND_07_00.0727	Pv07	26	72671	51758522
Pinto			St-Si			NDSU_IND_07_00.0958	Pv07	22	95849	51758522
Pinto		St-Bu		St-Si-Bu		NDSU_IND_07_00.0965	Pv07	12	96504	51758522
Pinto		St-Bu		St-Si-Bu		NDSU_IND_07_00.1343	Pv07	16	134349	51758522
Pinto	Si-Bu					NDSU_IND_07_00.1768	Pv07	23	176775	51758522
Navy		Mi-C20				NDSU_IND_07_00.2427	Pv07	22	242707	51758522
Pinto				St-Si-Bu		NDSU_IND_07_00.4102	Pv07	8	410218	51758522
Black			Co-T39		Co-T39-UI	NDSU_IND_07_00.4170	Pv07	24	416950	51758522
Pinto	Si-Bu			St-Si-Bu		NDSU_IND_07_00.4243	Pv07	29	424254	51758522
Navy		Mi-C20				NDSU_IND_07_00.5773	Pv07	10	577290	51758522
Pinto		St-Bu		St-Si-Bu		NDSU_IND_07_00.5774	Pv07	10	577384	51758522
Pinto	Si-Bu			St-Si-Bu		NDSU_IND_07_00.6351	Pv07	9	635055	51758522
Pinto		St-Bu				NDSU_IND_07_00.7939	Pv07	24	793885	51758522
Navy		Mi-C20				NDSU_IND_07_00.7942	Pv07	24	794166	51758522
Navy		Mi-C20				NDSU_IND_07_00.9227	Pv07	19	922690	51758522
Black		UI-T39				NDSU_IND_07_00.9350	Pv07	15	934998	51758522
Pinto	Si-Bu	St-Bu		St-Si-Bu		NDSU_IND_07_00.9458	Pv07	20	945835	51758522
Pinto	Si-Bu			St-Si-Bu		NDSU_IND_07_00.9510	Pv07	15	951046	51758522
Pinto		St-Bu				NDSU_IND_07_01.0755	Pv07	17	1075531	51758522
Navy		Mi-C20				NDSU_IND_07_01.1977	Pv07	13	1197681	51758522
Pinto		St-Bu		St-Si-Bu		NDSU_IND_07_01.2151	Pv07	16	1215051	51758522
Pinto		St-Bu		St-Si-Bu		NDSU_IND_07_01.2463	Pv07	29	1246313	51758522
Pinto	Si-Bu			St-Si-Bu		NDSU_IND_07_01.4102	Pv07	24	1410235	51758522
LRK			Cal-Ka		Cal-Ka-Lar	NDSU_IND_07_01.5453	Pv07	13	1545321	51758522
Pinto		St-Bu		St-Si-Bu		NDSU_IND_07_01.5624	Pv07	12	1562404	51758522
LRK		Ka-Lar				NDSU_IND_07_02.0165	Pv07	12	2016478	51758522
Navy		Mi-C20				NDSU_IND_07_02.3418	Pv07	10	2341781	51758522
Pinto	Si-Bu			St-Si-Bu		NDSU_IND_07_02.5749	Pv07	30	2574873	51758522
Pinto		St-Bu		St-Si-Bu		NDSU_IND_07_02.6485	Pv07	19	2648483	51758522
LRK			Cal-Ka		Cal-Ka-Lar	NDSU_IND_07_02.8549	Pv07	27	2854937	51758522
LRK		Ka-Lar				NDSU_IND_07_02.8764	Pv07	12	2876411	51758522
LRK		Ka-Lar				NDSU_IND_07_02.8912	Pv07	21	2891161	51758522
LRK			Cal-Ka		Cal-Ka-Lar	NDSU_IND_07_03.0314	Pv07	15	3031432	51758522
Pinto		St-Bu		St-Si-Bu		NDSU_IND_07_03.1885	Pv07	21	3188533	51758522
LRK			Cal-Ka		Cal-Ka-Lar	NDSU_IND_07_03.2197	Pv07	10	3219713	51758522
LRK			Cal-Ka		Cal-Ka-Lar	NDSU_IND_07_03.2272	Pv07	14	3227235	51758522
LRK		Ka-Lar				NDSU_IND_07_03.2503	Pv07	11	3250267	51758522
LRK			Cal-Ka		Cal-Ka-Lar	NDSU_IND_07_03.2651	Pv07	21	3265062	51758522
LRK		Ka-Lar				NDSU_IND_07_03.3338	Pv07	11	3333813	51758522
LRK			Cal-Ka		Cal-Ka-Lar	NDSU_IND_07_03.3816	Pv07	31	3381646	51758522
LRK			Cal-Ka		Cal-Ka-Lar	NDSU_IND_07_03.4577	Pv07	22	3457678	51758522
LRK		Ka-Lar				NDSU_IND_07_03.5073	Pv07	9	3507333	51758522
LRK			Cal-Ka		Cal-Ka-Lar	NDSU_IND_07_03.5658	Pv07	12	3565772	51758522
LRK		Ka-Lar				NDSU_IND_07_03.5904	Pv07	9	3590425	51758522
DRK					Red-Fi	NDSU_IND_07_04.1835	Pv07	8	4183504	51758522
Pinto		St-Bu		St-Si-Bu		NDSU_IND_07_04.5938	Pv07	16	4593819	51758522
Navy		Mi-C20				NDSU_IND_07_04.7320	Pv07	14	4732035	51758522
Pinto		St-Bu		St-Si-Bu		NDSU_IND_07_04.7564	Pv07	11	4756449	51758522
Pinto	Si-Bu			St-Si-Bu		NDSU_IND_07_06.0223	Pv07	11	6022255	51758522
Pinto	Si-Bu			St-Si-Bu		NDSU_IND_07_06.0821	Pv07	13	6082098	51758522
Pinto		St-Bu		St-Si-Bu		NDSU_IND_07_06.0983	Pv07	22	6098336	51758522
Pinto				St-Si-Bu		NDSU_IND_07_06.1072	Pv07	12	6107237	51758522
Pinto				St-Si-Bu		NDSU_IND_07_06.3090	Pv07	20	6309003	51758522
LRK			Cal-Ka		Cal-Ka-Lar	NDSU_IND_07_06.3642	Pv07	8	6364217	51758522
Pinto				St-Si-Bu		NDSU_IND_07_06.3939	Pv07	22	6393942	51758522
Pinto	Si-Bu	St-Bu		St-Si-Bu		NDSU_IND_07_06.5131	Pv07	18	6513066	51758522
Pinto		St-Bu		St-Si-Bu		NDSU_IND_07_06.5545	Pv07	8	6554548	51758522
Pinto				St-Si-Bu		NDSU_IND_07_06.5888	Pv07	18	6588782	51758522
Pinto		St-Bu		St-Si-Bu		NDSU_IND_07_06.6340	Pv07	14	6633953	51758522
Pinto		St-Bu		St-Si-Bu		NDSU_IND_07_06.8130	Pv07	13	6813020	51758522
Pinto	Si-Bu			St-Si-Bu		NDSU_IND_07_06.8927	Pv07	18	6892726	51758522
Pinto	Si-Bu					NDSU_IND_07_06.9601	Pv07	17	6960054	51758522
Pinto				St-Si-Bu		NDSU_IND_07_07.1227	Pv07	11	7122696	51758522
Pinto	Si-Bu	St-Bu		St-Si-Bu		NDSU_IND_07_07.2225	Pv07	24	7222454	51758522
Pinto		St-Bu		St-Si-Bu		NDSU_IND_07_07.7349	Pv07	14	7734915	51758522
Pinto	Si-Bu	St-Bu		St-Si-Bu		NDSU_IND_07_07.7397	Pv07	10	7739675	51758522
Pinto		St-Bu		St-Si-Bu		NDSU_IND_07_07.7639	Pv07	10	7763873	51758522
Pinto		St-Bu		St-Si-Bu		NDSU_IND_07_08.0043	Pv07	18	8004250	51758522
Pinto	Si-Bu			St-Si-Bu		NDSU_IND_07_08.1543	Pv07	9	8154326	51758522
Pinto			St-Si			NDSU_IND_07_08.4724	Pv07	19	8472357	51758522
Pinto	Si-Bu			St-Si-Bu		NDSU_IND_07_08.4798	Pv07	25	8479767	51758522
Pinto	Si-Bu			St-Si-Bu		NDSU_IND_07_08.5201	Pv07	22	8520068	51758522
Pinto			St-Si			NDSU_IND_07_09.1059	Pv07	19	9105914	51758522
Pinto	Si-Bu			St-Si-Bu		NDSU_IND_07_09.1228	Pv07	12	9122767	51758522
Pinto	Si-Bu			St-Si-Bu		NDSU_IND_07_09.4164	Pv07	12	9416409	51758522
Black					Co-T39-UI	NDSU_IND_07_09.4165	Pv07	12	9416503	51758522
Pinto	Si-Bu			St-Si-Bu		NDSU_IND_07_09.7531	Pv07	27	9753120	51758522
Pinto						NDSU_IND_07_09.9051	Pv07	11	9905111	51758522
Black		UI-T39				NDSU_IND_07_09.9661	Pv07	20	9966127	51758522
Pinto		St-Bu		St-Si-Bu		NDSU_IND_07_10.2575	Pv07	19	10257516	51758522
Pinto		St-Bu		St-Si-Bu		NDSU_IND_07_10.2892	Pv07	11	10289240	51758522
Pinto		St-Bu		St-Si-Bu		NDSU_IND_07_10.2907	Pv07	14	10290746	51758522
Pinto	Si-Bu	St-Bu		St-Si-Bu		NDSU_IND_07_10.6794	Pv07	22	10679395	51758522
Black			Co-T39	Co-UI	Co-T39-UI	NDSU_IND_07_10.6795	Pv07	22	10679498	51758522
Black		UI-T39				NDSU_IND_07_10.8356	Pv07	19	10835621	51758522
Black		UI-T39				NDSU_IND_07_10.9115	Pv07	22	10911486	51758522
Pinto		St-Bu		St-Si-Bu		NDSU_IND_07_12.0240	Pv07	25	12024038	51758522
Pinto	Si-Bu	St-Bu		St-Si-Bu		NDSU_IND_07_12.2538	Pv07	9	12253773	51758522
Pinto	Si-Bu			St-Si-Bu		NDSU_IND_07_12.6082	Pv07	12	12608185	51758522
Pinto	Si-Bu			St-Si-Bu		NDSU_IND_07_13.8582	Pv07	10	13858242	51758522
Pinto	Si-Bu			St-Si-Bu		NDSU_IND_07_14.0033	Pv07	15	14003333	51758522
Pinto		St-Bu		St-Si-Bu		NDSU_IND_07_14.1350	Pv07	13	14135037	51758522
Pinto	Si-Bu			St-Si-Bu		NDSU_IND_07_17.6763	Pv07	20	17676329	51758522
Pinto	Si-Bu			St-Si-Bu		NDSU_IND_07_18.4852	Pv07	18	18485178	51758522
Pinto		St-Bu		St-Si-Bu		NDSU_IND_07_19.1586	Pv07	16	19158625	51758522
Pinto	Si-Bu			St-Si-Bu		NDSU_IND_07_19.2601	Pv07	24	19260058	51758522
Pinto	Si-Bu			St-Si-Bu		NDSU_IND_07_19.9803	Pv07	8	19980305	51758522
Pinto		St-Bu		St-Si-Bu		NDSU_IND_07_20.6436	Pv07	12	20643648	51758522
Pinto	Si-Bu			St-Si-Bu		NDSU_IND_07_22.0777	Pv07	13	22077686	51758522
Navy				Lak-Mi	Lak-C20-Mi	NDSU_IND_07_23.8151	Pv07	9	23815059	51758522
Black			Co-T39		Co-T39-UI	NDSU_IND_07_25.1928	Pv07	15	25192806	51758522
Pinto		St-Bu		St-Si-Bu		NDSU_IND_07_26.6085	Pv07	9	26608489	51758522
DRK					Red-Fi	NDSU_IND_07_27.7362	Pv07	14	27736199	51758522
Pinto	Si-Bu			St-Si-Bu		NDSU_IND_07_33.3061	Pv07	9	33306111	51758522
Pinto	Si-Bu	St-Bu		St-Si-Bu		NDSU_IND_07_33.6027	Pv07	14	33602725	51758522
Pinto	Si-Bu			St-Si-Bu		NDSU_IND_07_34.1221	Pv07	8	34122084	51758522
Pinto	Si-Bu			St-Si-Bu		NDSU_IND_07_34.1379	Pv07	12	34137858	51758522
Pinto	Si-Bu	St-Bu		St-Si-Bu		NDSU_IND_07_34.2722	Pv07	16	34272234	51758522
Pinto	Si-Bu	St-Bu		St-Si-Bu		NDSU_IND_07_34.3575	Pv07	17	34357507	51758522
Pinto	Si-Bu					NDSU_IND_07_34.5855	Pv07	23	34585507	51758522
Pinto	Si-Bu			St-Si-Bu		NDSU_IND_07_35.8798	Pv07	15	35879759	51758522
LRK		Ka-Lar				NDSU_IND_07_38.0439	Pv07	12	38043914	51758522
LRK		Ka-Lar				NDSU_IND_07_38.0487	Pv07	9	38048663	51758522
Pinto		St-Bu		St-Si-Bu		NDSU_IND_07_38.2526	Pv07	21	38252619	51758522
Pinto		St-Bu		St-Si-Bu		NDSU_IND_07_38.2684	Pv07	9	38268360	51758522
Pinto	Si-Bu	St-Bu		St-Si-Bu		NDSU_IND_07_38.4503	Pv07	21	38450300	51758522
Pinto		St-Bu		St-Si-Bu		NDSU_IND_07_38.6390	Pv07	15	38639014	51758522
Black		UI-T39				NDSU_IND_07_39.3007	Pv07	12	39300732	51758522
Pinto						NDSU_IND_07_40.0590	Pv07	22	40058962	51758522
Pinto		St-Bu		St-Si-Bu		NDSU_IND_07_40.0658	Pv07	18	40065849	51758522
Black			Co-T39		Co-T39-UI	NDSU_IND_07_40.0661	Pv07	18	40066126	51758522
Pinto			St-Si			NDSU_IND_07_40.0663	Pv07	18	40066275	51758522
Black			Co-T39		Co-T39-UI	NDSU_IND_07_40.1521	Pv07	28	40152065	51758522
Black			Co-T39		Co-T39-UI	NDSU_IND_07_40.5199	Pv07	15	40519886	51758522
Pinto			St-Si			NDSU_IND_07_40.7276	Pv07	17	40727624	51758522
Pinto			St-Si			NDSU_IND_07_41.3021	Pv07	14	41302119	51758522
Navy		Mi-C20				NDSU_IND_07_41.5905	Pv07	18	41590477	51758522
Black			Co-T39		Co-T39-UI	NDSU_IND_07_41.7883	Pv07	24	41788322	51758522
Pinto		St-Bu		St-Si-Bu		NDSU_IND_07_42.0833	Pv07	14	42083326	51758522
Pinto			St-Si			NDSU_IND_07_42.1709	Pv07	15	42170928	51758522
Navy		Mi-C20				NDSU_IND_07_42.2068	Pv07	9	42206828	51758522
LRK			Cal-Ka		Cal-Ka-Lar	NDSU_IND_07_42.5230	Pv07	18	42523031	51758522
Pinto		St-Bu		St-Si-Bu		NDSU_IND_07_43.9678	Pv07	12	43967752	51758522
Pinto		St-Bu		St-Si-Bu		NDSU_IND_07_44.0069	Pv07	20	44006944	51758522
Pinto		St-Bu		St-Si-Bu		NDSU_IND_07_44.0383	Pv07	12	44038321	51758522
Pinto		St-Bu		St-Si-Bu		NDSU_IND_07_44.0661	Pv07	9	44066059	51758522
Pinto		St-Bu		St-Si-Bu		NDSU_IND_07_44.0694	Pv07	9	44069382	51758522
Pinto		St-Bu		St-Si-Bu		NDSU_IND_07_44.1296	Pv07	24	44129694	51758522
Navy		Mi-C20				NDSU_IND_07_44.1297	Pv07	24	44129730	51758522
Navy		Mi-C20				NDSU_IND_07_44.1305	Pv07	9	44130476	51758522
Pinto						NDSU_IND_07_44.1310	Pv07	12	44131034	51758522
Navy				Lak-Mi	Lak-C20-Mi	NDSU_IND_07_44.2391	Pv07	8	44239105	51758522
Navy		Mi-C20				NDSU_IND_07_44.3260	Pv07	12	44325967	51758522
Pinto			St-Si			NDSU_IND_07_44.3598	Pv07	10	44359817	51758522
Pinto		St-Bu		St-Si-Bu		NDSU_IND_07_44.3694	Pv07	25	44369405	51758522
Black		UI-T39				NDSU_IND_07_44.4241	Pv07	10	44424068	51758522
Pinto		St-Bu		St-Si-Bu		NDSU_IND_07_44.4546	Pv07	15	44454627	51758522
LRK		Ka-Lar				NDSU_IND_07_44.5011	Pv07	9	44501063	51758522
Pinto	Si-Bu					NDSU_IND_07_44.7857	Pv07	10	44785708	51758522
Pinto		St-Bu		St-Si-Bu		NDSU_IND_07_44.9122	Pv07	8	44912235	51758522
Pinto		St-Bu				NDSU_IND_07_44.9816	Pv07	11	44981648	51758522
Black		UI-T39				NDSU_IND_07_45.2085	Pv07	8	45208496	51758522
Black					Co-T39-UI	NDSU_IND_07_45.3818	Pv07	9	45381787	51758522
Pinto		St-Bu		St-Si-Bu		NDSU_IND_07_45.7125	Pv07	20	45712453	51758522
LRK		Ka-Lar				NDSU_IND_07_45.7493	Pv07	16	45749378	51758522
Black				Co-UI	Co-T39-UI	NDSU_IND_07_45.7494	Pv07	16	45749400	51758522
Pinto	Si-Bu	St-Bu		St-Si-Bu		NDSU_IND_07_45.8494	Pv07	11	45849358	51758522
Pinto			St-Si			NDSU_IND_07_46.0935	Pv07	27	46093543	51758522
Pinto	Si-Bu			St-Si-Bu		NDSU_IND_07_46.0968	Pv07	13	46096771	51758522
Black				Co-UI	Co-T39-UI	NDSU_IND_07_46.0973	Pv07	30	46097291	51758522
Pinto				St-Si-Bu		NDSU_IND_07_46.1133	Pv07	9	46113347	51758522
LRK				Cal-Lar	Cal-Ka-Lar	NDSU_IND_07_46.6485	Pv07	26	46648547	51758522
Pinto	Si-Bu	St-Bu		St-Si-Bu		NDSU_IND_07_46.8240	Pv07	10	46824019	51758522
Black			Co-T39		Co-T39-UI	NDSU_IND_07_46.9623	Pv07	9	46962310	51758522
Pinto	Si-Bu			St-Si-Bu		NDSU_IND_07_46.9624	Pv07	9	46962358	51758522
Pinto	Si-Bu			St-Si-Bu		NDSU_IND_07_47.0650	Pv07	12	47065022	51758522
Pinto		St-Bu		St-Si-Bu		NDSU_IND_07_47.0756	Pv07	14	47075602	51758522
Pinto		St-Bu		St-Si-Bu		NDSU_IND_07_47.1894	Pv07	11	47189428	51758522
Pinto		St-Bu				NDSU_IND_07_47.2463	Pv07	15	47246324	51758522
Black		UI-T39				NDSU_IND_07_47.3117	Pv07	12	47311712	51758522
Pinto	Si-Bu	St-Bu		St-Si-Bu		NDSU_IND_07_47.3184	Pv07	15	47318402	51758522
Pinto	Si-Bu	St-Bu		St-Si-Bu		NDSU_IND_07_47.3531	Pv07	12	47353134	51758522
Pinto	Si-Bu	St-Bu		St-Si-Bu		NDSU_IND_07_47.3903	Pv07	16	47390272	51758522
Pinto	Si-Bu	St-Bu		St-Si-Bu		NDSU_IND_07_47.3935	Pv07	12	47393499	51758522
Pinto			St-Si			NDSU_IND_07_47.3989	Pv07	18	47398934	51758522
Pinto		St-Bu		St-Si-Bu		NDSU_IND_07_47.4043	Pv07	16	47404283	51758522
Pinto	Si-Bu	St-Bu		St-Si-Bu		NDSU_IND_07_47.4087	Pv07	18	47408686	51758522
Pinto		St-Bu		St-Si-Bu		NDSU_IND_07_47.4763	Pv07	10	47476251	51758522
Pinto	Si-Bu			St-Si-Bu		NDSU_IND_07_47.5433	Pv07	11	47543281	51758522
Pinto	Si-Bu	St-Bu		St-Si-Bu		NDSU_IND_07_47.5809	Pv07	8	47580912	51758522
Pinto		St-Bu		St-Si-Bu		NDSU_IND_07_47.5962	Pv07	16	47596159	51758522
Pinto			St-Si			NDSU_IND_07_47.7411	Pv07	18	47741123	51758522
Pinto		St-Bu		St-Si-Bu		NDSU_IND_07_47.8381	Pv07	9	47838123	51758522
Pinto		St-Bu		St-Si-Bu		NDSU_IND_07_48.0367	Pv07	15	48036741	51758522
Pinto	Si-Bu			St-Si-Bu		NDSU_IND_07_48.4726	Pv07	9	48472610	51758522
Pinto		St-Bu				NDSU_IND_07_48.4756	Pv07	9	48475644	51758522
Black		UI-T39				NDSU_IND_07_48.5428	Pv07	19	48542849	51758522
Black				Co-UI	Co-T39-UI	NDSU_IND_07_48.5976	Pv07	12	48597593	51758522
Pinto			St-Si			NDSU_IND_07_48.7426	Pv07	14	48742555	51758522
LRK		Ka-Lar				NDSU_IND_07_48.7572	Pv07	26	48757211	51758522
Pinto				St-Si-Bu		NDSU_IND_07_48.7639	Pv07	12	48763905	51758522
Pinto	Si-Bu			St-Si-Bu		NDSU_IND_07_48.8078	Pv07	13	48807773	51758522
Pinto		St-Bu		St-Si-Bu		NDSU_IND_07_48.8137	Pv07	8	48813679	51758522
Pinto			St-Si			NDSU_IND_07_48.9122	Pv07	17	48912173	51758522
Pinto		St-Bu		St-Si-Bu		NDSU_IND_07_49.0126	Pv07	18	49012615	51758522
Pinto		St-Bu		St-Si-Bu		NDSU_IND_07_49.0411	Pv07	16	49041063	51758522
Pinto		St-Bu		St-Si-Bu		NDSU_IND_07_49.1648	Pv07	11	49164826	51758522
Pinto		St-Bu		St-Si-Bu		NDSU_IND_07_49.2607	Pv07	11	49260710	51758522
LRK				Cal-Lar	Cal-Ka-Lar	NDSU_IND_07_49.3762	Pv07	14	49376183	51758522
Pinto		St-Bu		St-Si-Bu		NDSU_IND_07_49.5775	Pv07	12	49577454	51758522
Pinto		St-Bu		St-Si-Bu		NDSU_IND_07_49.5802	Pv07	20	49580183	51758522
Pinto			St-Si			NDSU_IND_07_49.6541	Pv07	14	49654066	51758522
LRK		Ka-Lar				NDSU_IND_07_49.7296	Pv07	16	49729569	51758522
Navy		Mi-C20				NDSU_IND_07_49.7608	Pv07	12	49760780	51758522
LRK		Ka-Lar				NDSU_IND_07_50.1962	Pv07	9	50196237	51758522
LRK				Cal-Lar	Cal-Ka-Lar	NDSU_IND_07_50.1967	Pv07	9	50196655	51758522
LRK			Cal-Ka		Cal-Ka-Lar	NDSU_IND_07_50.2832	Pv07	11	50283207	51758522
Pinto	Si-Bu			St-Si-Bu		NDSU_IND_07_50.7407	Pv07	16	50740667	51758522
LRK		Ka-Lar				NDSU_IND_07_50.7821	Pv07	18	50782082	51758522
LRK		Ka-Lar				NDSU_IND_07_50.7833	Pv07	21	50783280	51758522
LRK			Cal-Ka		Cal-Ka-Lar	NDSU_IND_07_50.8215	Pv07	13	50821537	51758522
LRK		Ka-Lar				NDSU_IND_07_50.8415	Pv07	10	50841506	51758522
LRK			Cal-Ka		Cal-Ka-Lar	NDSU_IND_07_50.8681	Pv07	13	50868066	51758522
Pinto	Si-Bu	St-Bu		St-Si-Bu		NDSU_IND_07_50.8876	Pv07	18	50887583	51758522
LRK		Ka-Lar				NDSU_IND_07_50.9564	Pv07	24	50956387	51758522
LRK		Ka-Lar				NDSU_IND_07_51.0090	Pv07	18	51009016	51758522
LRK			Cal-Ka		Cal-Ka-Lar	NDSU_IND_07_51.0137	Pv07	8	51013693	51758522
LRK			Cal-Ka		Cal-Ka-Lar	NDSU_IND_07_51.0806	Pv07	12	51080606	51758522
LRK				Cal-Lar		NDSU_IND_07_51.1477	Pv07	8	51147684	51758522
Pinto				St-Si-Bu		NDSU_IND_07_51.2446	Pv07	9	51244616	51758522
LRK		Ka-Lar				NDSU_IND_07_51.2770	Pv07	27	51276961	51758522
Pinto		St-Bu		St-Si-Bu		NDSU_IND_07_51.3328	Pv07	14	51332821	51758522
Black		UI-T39				NDSU_IND_07_51.7067	Pv07	21	51706738	51758522
Navy		Mi-C20				NDSU_IND_07_51.7129	Pv07	14	51712949	51758522
Pinto		St-Bu		St-Si-Bu		NDSU_IND_08_00.1338	Pv08	14	133806	59662532
Navy				Lak-Mi	Lak-C20-Mi	NDSU_IND_08_00.1343	Pv08	14	134264	59662532
Black		UI-T39				NDSU_IND_08_00.1345	Pv08	14	134520	59662532
LRK		Ka-Lar				NDSU_IND_08_00.3784	Pv08	10	378390	59662532
Pinto		St-Bu		St-Si-Bu		NDSU_IND_08_00.4388	Pv08	32	438784	59662532
Navy		Mi-C20				NDSU_IND_08_00.4581	Pv08	10	458145	59662532
Pinto			St-Si			NDSU_IND_08_00.4778	Pv08	21	477846	59662532
Pinto			St-Si			NDSU_IND_08_00.5837	Pv08	26	583672	59662532
Pinto		St-Bu		St-Si-Bu		NDSU_IND_08_00.7998	Pv08	14	799845	59662532
Navy		Mi-C20				NDSU_IND_08_01.0519	Pv08	12	1051908	59662532
Navy		Mi-C20				NDSU_IND_08_01.1142	Pv08	16	1114182	59662532
Pinto			St-Si			NDSU_IND_08_01.4134	Pv08	12	1413443	59662532
Navy		Mi-C20				NDSU_IND_08_01.5501	Pv08	8	1550121	59662532
Pinto			St-Si			NDSU_IND_08_01.5549	Pv08	29	1554909	59662532
Pinto	Si-Bu			St-Si-Bu		NDSU_IND_08_01.5614	Pv08	12	1561380	59662532
Pinto	Si-Bu			St-Si-Bu		NDSU_IND_08_01.6176	Pv08	8	1617612	59662532
Navy			Lak-C20		Lak-C20-Mi	NDSU_IND_08_01.7381	Pv08	9	1738079	59662532
Pinto						NDSU_IND_08_01.7681	Pv08	10	1768081	59662532
Pinto		St-Bu		St-Si-Bu		NDSU_IND_08_01.8403	Pv08	11	1840294	59662532
Pinto	Si-Bu			St-Si-Bu		NDSU_IND_08_01.8536	Pv08	17	1853563	59662532
Pinto			St-Si			NDSU_IND_08_01.8677	Pv08	21	1867713	59662532
Pinto	Si-Bu			St-Si-Bu		NDSU_IND_08_01.8824	Pv08	21	1882391	59662532
Black				Co-UI	Co-T39-UI	NDSU_IND_08_01.9032	Pv08	15	1903247	59662532
Pinto			St-Si			NDSU_IND_08_01.9386	Pv08	19	1938605	59662532
LRK			Cal-Ka		Cal-Ka-Lar	NDSU_IND_08_01.9391	Pv08	10	1939129	59662532
Navy		Mi-C20				NDSU_IND_08_02.0419	Pv08	8	2041853	59662532
Pinto		St-Bu				NDSU_IND_08_02.0421	Pv08	8	2042109	59662532
Navy		Mi-C20				NDSU_IND_08_02.0688	Pv08	12	2068767	59662532
Pinto			St-Si			NDSU_IND_08_02.1283	Pv08	15	2128281	59662532
Navy			Lak-C20	Lak-Mi		NDSU_IND_08_02.4332	Pv08	12	2433227	59662532
Pinto		St-Bu		St-Si-Bu		NDSU_IND_08_02.7546	Pv08	28	2754584	59662532
Pinto		St-Bu		St-Si-Bu		NDSU_IND_08_02.7617	Pv08	14	2761657	59662532
Black			Co-T39		Co-T39-UI	NDSU_IND_08_02.8036	Pv08	10	2803608	59662532
Navy		Mi-C20				NDSU_IND_08_02.8220	Pv08	15	2822000	59662532
Navy				Lak-Mi	Lak-C20-Mi	NDSU_IND_08_02.8360	Pv08	16	2836020	59662532
Pinto	Si-Bu			St-Si-Bu		NDSU_IND_08_02.8363	Pv08	16	2836335	59662532
Pinto	Si-Bu			St-Si-Bu		NDSU_IND_08_02.9844	Pv08	11	2984364	59662532
Navy				Lak-Mi	Lak-C20-Mi	NDSU_IND_08_02.9845	Pv08	18	2984500	59662532
Black			Co-T39		Co-T39-UI	NDSU_IND_08_03.0216	Pv08	15	3021649	59662532
Black			Co-T39		Co-T39-UI	NDSU_IND_08_03.0353	Pv08	12	3035251	59662532
Pinto	Si-Bu			St-Si-Bu		NDSU_IND_08_03.0462	Pv08	13	3046196	59662532
Pinto	Si-Bu			St-Si-Bu		NDSU_IND_08_03.1326	Pv08	9	3132645	59662532
Pinto			St-Si			NDSU_IND_08_03.1587	Pv08	20	3158730	59662532
Navy		Mi-C20				NDSU_IND_08_03.3014	Pv08	12	3301383	59662532
Navy				Lak-Mi	Lak-C20-Mi	NDSU_IND_08_04.2949	Pv08	10	4294886	59662532
Navy		Mi-C20				NDSU_IND_08_05.3898	Pv08	9	5389792	59662532
Black			Co-T39		Co-T39-UI	NDSU_IND_08_05.4417	Pv08	14	5441699	59662532
Navy		Mi-C20				NDSU_IND_08_06.0169	Pv08	9	6016947	59662532
Navy		Mi-C20				NDSU_IND_08_06.2923	Pv08	15	6292275	59662532
Black			Co-T39			NDSU_IND_08_06.6519	Pv08	9	6651899	59662532
LRK			Cal-Ka		Cal-Ka-Lar	NDSU_IND_08_06.6880	Pv08	26	6688005	59662532
Black			Co-T39		Co-T39-UI	NDSU_IND_08_06.7497	Pv08	12	6749716	59662532
Black			Co-T39		Co-T39-UI	NDSU_IND_08_07.0078	Pv08	14	7007777	59662532
Black			Co-T39		Co-T39-UI	NDSU_IND_08_07.0179	Pv08	20	7017889	59662532
Black			Co-T39		Co-T39-UI	NDSU_IND_08_07.1047	Pv08	12	7104717	59662532
Navy			Lak-C20		Lak-C20-Mi	NDSU_IND_08_07.5231	Pv08	20	7523078	59662532
Black			Co-T39		Co-T39-UI	NDSU_IND_08_07.5704	Pv08	10	7570391	59662532
Navy		Mi-C20				NDSU_IND_08_07.6418	Pv08	21	7641790	59662532
Pinto	Si-Bu			St-Si-Bu		NDSU_IND_08_07.6728	Pv08	9	7672779	59662532
Black				Co-UI	Co-T39-UI	NDSU_IND_08_07.7039	Pv08	10	7703860	59662532
Navy		Mi-C20				NDSU_IND_08_07.7507	Pv08	14	7750700	59662532
Pinto	Si-Bu			St-Si-Bu		NDSU_IND_08_07.7510	Pv08	14	7751021	59662532
Pinto	Si-Bu			St-Si-Bu		NDSU_IND_08_08.6895	Pv08	10	8689541	59662532
Pinto			St-Si			NDSU_IND_08_08.7021	Pv08	13	8702091	59662532
Navy		Mi-C20				NDSU_IND_08_08.9102	Pv08	20	8910217	59662532
Navy		Mi-C20				NDSU_IND_08_08.9146	Pv08	29	8914578	59662532
Pinto	Si-Bu			St-Si-Bu		NDSU_IND_08_09.1449	Pv08	15	9144858	59662532
Black			Co-T39	Co-UI	Co-T39-UI	NDSU_IND_08_09.1470	Pv08	9	9146984	59662532
Pinto	Si-Bu			St-Si-Bu		NDSU_IND_08_09.1487	Pv08	17	9148700	59662532
Pinto	Si-Bu			St-Si-Bu		NDSU_IND_08_09.1540	Pv08	13	9153965	59662532
Navy		Mi-C20				NDSU_IND_08_09.1885	Pv08	13	9188509	59662532
Pinto						NDSU_IND_08_09.2919	Pv08	15	9291933	59662532
Pinto			St-Si			NDSU_IND_08_09.4375	Pv08	14	9437527	59662532
Pinto	Si-Bu			St-Si-Bu		NDSU_IND_08_09.5783	Pv08	10	9578292	59662532
Navy		Mi-C20				NDSU_IND_08_09.7863	Pv08	17	9786296	59662532
Pinto	Si-Bu			St-Si-Bu		NDSU_IND_08_09.7883	Pv08	12	9788257	59662532
Navy		Mi-C20				NDSU_IND_08_09.8733	Pv08	12	9873327	59662532
Black			Co-T39	Co-UI	Co-T39-UI	NDSU_IND_08_09.8737	Pv08	12	9873694	59662532
Navy		Mi-C20				NDSU_IND_08_09.8867	Pv08	20	9886739	59662532
Pinto			St-Si			NDSU_IND_08_09.8894	Pv08	18	9889353	59662532
Pinto		St-Bu		St-Si-Bu		NDSU_IND_08_09.8944	Pv08	9	9894392	59662532
Navy		Mi-C20				NDSU_IND_08_10.2327	Pv08	12	10232736	59662532
Pinto		St-Bu				NDSU_IND_08_10.2328	Pv08	12	10232837	59662532
LRK				Cal-Lar	Cal-Ka-Lar	NDSU_IND_08_10.9072	Pv08	15	10907204	59662532
Pinto		St-Bu		St-Si-Bu		NDSU_IND_08_11.7226	Pv08	13	11722571	59662532
Pinto			St-Si			NDSU_IND_08_12.3078	Pv08	9	12307762	59662532
LRK		Ka-Lar				NDSU_IND_08_12.3124	Pv08	12	12312356	59662532
LRK		Ka-Lar				NDSU_IND_08_12.4146	Pv08	12	12414622	59662532
Pinto			St-Si			NDSU_IND_08_12.6640	Pv08	18	12664008	59662532
Pinto		St-Bu		St-Si-Bu		NDSU_IND_08_13.0471	Pv08	9	13047102	59662532
Pinto			St-Si			NDSU_IND_08_13.0508	Pv08	12	13050754	59662532
Pinto			St-Si			NDSU_IND_08_13.0750	Pv08	21	13075027	59662532
Pinto		St-Bu		St-Si-Bu		NDSU_IND_08_13.1133	Pv08	14	13113259	59662532
LRK		Ka-Lar				NDSU_IND_08_13.3287	Pv08	12	13328706	59662532
Pinto		St-Bu		St-Si-Bu		NDSU_IND_08_13.3294	Pv08	25	13329408	59662532
Pinto		St-Bu		St-Si-Bu		NDSU_IND_08_13.3308	Pv08	13	13330839	59662532
Pinto		St-Bu		St-Si-Bu		NDSU_IND_08_13.4298	Pv08	12	13429823	59662532
LRK		Ka-Lar				NDSU_IND_08_13.4845	Pv08	31	13484531	59662532
Pinto			St-Si			NDSU_IND_08_13.5085	Pv08	12	13508457	59662532
Pinto		St-Bu		St-Si-Bu		NDSU_IND_08_13.5163	Pv08	20	13516304	59662532
Pinto		St-Bu		St-Si-Bu		NDSU_IND_08_13.5339	Pv08	11	13533928	59662532
Black				Co-UI		NDSU_IND_08_13.8853	Pv08	25	13885276	59662532
LRK				Cal-Lar	Cal-Ka-Lar	NDSU_IND_08_13.9362	Pv08	12	13936223	59662532
Black			Co-T39		Co-T39-UI	NDSU_IND_08_13.9571	Pv08	9	13957147	59662532
Pinto			St-Si			NDSU_IND_08_13.9574	Pv08	9	13957419	59662532
LRK					Cal-Ka-Lar	NDSU_IND_08_14.1797	Pv08	19	14179712	59662532
Pinto		St-Bu		St-Si-Bu		NDSU_IND_08_14.1828	Pv08	19	14182847	59662532
Pinto		St-Bu		St-Si-Bu		NDSU_IND_08_14.1881	Pv08	10	14188107	59662532
Pinto			St-Si			NDSU_IND_08_14.2068	Pv08	8	14206754	59662532
Black			Co-T39			NDSU_IND_08_14.2072	Pv08	8	14207235	59662532
LRK				Cal-Lar	Cal-Ka-Lar	NDSU_IND_08_14.4352	Pv08	20	14435211	59662532
LRK				Cal-Lar	Cal-Ka-Lar	NDSU_IND_08_15.0920	Pv08	8	15092025	59662532
Black			Co-T39	Co-UI	Co-T39-UI	NDSU_IND_08_15.6479	Pv08	19	15647852	59662532
Pinto			St-Si			NDSU_IND_08_15.7435	Pv08	17	15743454	59662532
Navy				Lak-Mi	Lak-C20-Mi	NDSU_IND_08_19.5601	Pv08	16	19560137	59662532
Pinto				St-Si-Bu		NDSU_IND_08_20.1454	Pv08	15	20145401	59662532
Navy				Lak-Mi		NDSU_IND_08_21.1959	Pv08	12	21195885	59662532
Navy		Mi-C20				NDSU_IND_08_22.3197	Pv08	12	22319652	59662532
Pinto				St-Si-Bu		NDSU_IND_08_22.4863	Pv08	17	22486282	59662532
Pinto		St-Bu		St-Si-Bu		NDSU_IND_08_22.8288	Pv08	17	22828790	59662532
Black				Co-UI	Co-T39-UI	NDSU_IND_08_23.6252	Pv08	21	23625162	59662532
Pinto	Si-Bu			St-Si-Bu		NDSU_IND_08_26.2220	Pv08	8	26221969	59662532
Navy		Mi-C20				NDSU_IND_08_28.2440	Pv08	19	28244003	59662532
LRK				Cal-Lar	Cal-Ka-Lar	NDSU_IND_08_28.2443	Pv08	19	28244297	59662532
Pinto				St-Si-Bu		NDSU_IND_08_33.2267	Pv08	25	33226650	59662532
Pinto				St-Si-Bu		NDSU_IND_08_34.1007	Pv08	29	34100732	59662532
Navy				Lak-Mi		NDSU_IND_08_36.2119	Pv08	12	36211909	59662532
DRK					Red-Fi	NDSU_IND_08_39.3989	Pv08	13	39398945	59662532
LRK		Ka-Lar				NDSU_IND_08_39.4279	Pv08	11	39427880	59662532
Pinto			St-Si			NDSU_IND_08_39.5373	Pv08	9	39537263	59662532
LRK			Cal-Ka		Cal-Ka-Lar	NDSU_IND_08_40.4873	Pv08	26	40487253	59662532
LRK					Cal-Ka-Lar	NDSU_IND_08_40.6071	Pv08	16	40607134	59662532
Pinto			St-Si			NDSU_IND_08_41.0161	Pv08	14	41016058	59662532
Navy			Lak-C20			NDSU_IND_08_41.1315	Pv08	12	41131485	59662532
Pinto			St-Si			NDSU_IND_08_41.2545	Pv08	11	41254467	59662532
Pinto		St-Bu		St-Si-Bu		NDSU_IND_08_41.2919	Pv08	12	41291918	59662532
DRK					Red-Fi	NDSU_IND_08_41.3870	Pv08	12	41387001	59662532
Pinto			St-Si			NDSU_IND_08_41.4079	Pv08	17	41407947	59662532
Pinto		St-Bu		St-Si-Bu		NDSU_IND_08_41.4635	Pv08	8	41463544	59662532
Black				Co-UI	Co-T39-UI	NDSU_IND_08_41.4937	Pv08	25	41493660	59662532
LRK		Ka-Lar				NDSU_IND_08_41.8179	Pv08	11	41817873	59662532
LRK		Ka-Lar				NDSU_IND_08_41.8351	Pv08	9	41835125	59662532
Pinto		St-Bu		St-Si-Bu		NDSU_IND_08_41.8572	Pv08	10	41857249	59662532
LRK		Ka-Lar				NDSU_IND_08_41.9273	Pv08	14	41927279	59662532
LRK				Cal-Lar	Cal-Ka-Lar	NDSU_IND_08_41.9580	Pv08	16	41958012	59662532
Navy			Lak-C20	Lak-Mi	Lak-C20-Mi	NDSU_IND_08_42.0202	Pv08	23	42020183	59662532
LRK				Cal-Lar	Cal-Ka-Lar	NDSU_IND_08_42.2927	Pv08	10	42292668	59662532
Pinto		St-Bu		St-Si-Bu		NDSU_IND_08_42.3026	Pv08	9	42302570	59662532
Black			Co-T39		Co-T39-UI	NDSU_IND_08_42.4672	Pv08	19	42467187	59662532
Pinto		St-Bu		St-Si-Bu		NDSU_IND_08_42.4676	Pv08	19	42467576	59662532
LRK				Cal-Lar	Cal-Ka-Lar	NDSU_IND_08_42.5111	Pv08	14	42511127	59662532
LRK				Cal-Lar	Cal-Ka-Lar	NDSU_IND_08_43.0518	Pv08	16	43051768	59662532
LRK		Ka-Lar				NDSU_IND_08_43.0856	Pv08	18	43085604	59662532
LRK				Cal-Lar	Cal-Ka-Lar	NDSU_IND_08_43.0997	Pv08	9	43099724	59662532
Navy				Lak-Mi	Lak-C20-Mi	NDSU_IND_08_43.5710	Pv08	10	43570952	59662532
LRK		Ka-Lar				NDSU_IND_08_44.5633	Pv08	8	44563293	59662532
Pinto						NDSU_IND_08_44.6726	Pv08	19	44672603	59662532
LRK		Ka-Lar				NDSU_IND_08_44.7084	Pv08	9	44708437	59662532
LRK		Ka-Lar				NDSU_IND_08_44.8451	Pv08	10	44845148	59662532
LRK		Ka-Lar				NDSU_IND_08_44.9943	Pv08	13	44994289	59662532
Black			Co-T39		Co-T39-UI	NDSU_IND_08_45.1159	Pv08	12	45115923	59662532
Navy				Lak-Mi	Lak-C20-Mi	NDSU_IND_08_45.2120	Pv08	8	45211996	59662532
LRK		Ka-Lar				NDSU_IND_08_45.2310	Pv08	10	45231016	59662532
Pinto				St-Si-Bu		NDSU_IND_08_45.4184	Pv08	19	45418410	59662532
Pinto	Si-Bu			St-Si-Bu		NDSU_IND_08_45.4938	Pv08	28	45493781	59662532
LRK		Ka-Lar				NDSU_IND_08_46.0708	Pv08	15	46070810	59662532
Black		UI-T39				NDSU_IND_08_46.4975	Pv08	15	46497498	59662532
LRK		Ka-Lar				NDSU_IND_08_46.5105	Pv08	12	46510506	59662532
LRK			Cal-Ka		Cal-Ka-Lar	NDSU_IND_08_47.1649	Pv08	10	47164920	59662532
LRK		Ka-Lar				NDSU_IND_08_47.2284	Pv08	14	47228358	59662532
Pinto			St-Si			NDSU_IND_08_48.6413	Pv08	13	48641265	59662532
Pinto			St-Si			NDSU_IND_08_49.2077	Pv08	13	49207676	59662532
Pinto		St-Bu		St-Si-Bu		NDSU_IND_08_50.8645	Pv08	12	50864515	59662532
Pinto		St-Bu		St-Si-Bu		NDSU_IND_08_50.8722	Pv08	22	50872187	59662532
Navy		Mi-C20				NDSU_IND_08_51.5779	Pv08	9	51577858	59662532
Black				Co-UI	Co-T39-UI	NDSU_IND_08_52.4209	Pv08	12	52420937	59662532
Black		UI-T39				NDSU_IND_08_52.4550	Pv08	16	52455003	59662532
DRK					Red-Fi	NDSU_IND_08_53.8819	Pv08	25	53881894	59662532
Pinto		St-Bu				NDSU_IND_08_54.0953	Pv08	14	54095288	59662532
Black		UI-T39				NDSU_IND_08_54.2273	Pv08	19	54227345	59662532
Navy				Lak-Mi	Lak-C20-Mi	NDSU_IND_08_54.8150	Pv08	13	54814985	59662532
Pinto			St-Si			NDSU_IND_08_55.1324	Pv08	9	55132421	59662532
Navy		Mi-C20				NDSU_IND_08_55.2934	Pv08	12	55293370	59662532
Pinto			St-Si			NDSU_IND_08_55.3639	Pv08	9	55363864	59662532
Pinto	Si-Bu			St-Si-Bu		NDSU_IND_08_55.4222	Pv08	13	55422180	59662532
Pinto	Si-Bu			St-Si-Bu		NDSU_IND_08_55.4911	Pv08	10	55491091	59662532
Black		UI-T39				NDSU_IND_08_55.5674	Pv08	10	55567418	59662532
LRK		Ka-Lar				NDSU_IND_08_56.0361	Pv08	17	56036075	59662532
LRK		Ka-Lar				NDSU_IND_08_56.2293	Pv08	19	56229331	59662532
Pinto			St-Si			NDSU_IND_08_56.3215	Pv08	11	56321488	59662532
LRK			Cal-Ka		Cal-Ka-Lar	NDSU_IND_08_56.3871	Pv08	14	56387111	59662532
LRK			Cal-Ka		Cal-Ka-Lar	NDSU_IND_08_56.7238	Pv08	10	56723833	59662532
Black				Co-UI	Co-T39-UI	NDSU_IND_08_56.7346	Pv08	10	56734667	59662532
Navy		Mi-C20				NDSU_IND_08_56.7347	Pv08	10	56734743	59662532
LRK			Cal-Ka		Cal-Ka-Lar	NDSU_IND_08_56.7374	Pv08	17	56737379	59662532
Pinto	Si-Bu			St-Si-Bu		NDSU_IND_08_56.8263	Pv08	10	56826273	59662532
Pinto	Si-Bu			St-Si-Bu		NDSU_IND_08_56.9668	Pv08	20	56966824	59662532
Pinto		St-Bu		St-Si-Bu		NDSU_IND_08_57.0500	Pv08	18	57050014	59662532
LRK			Cal-Ka		Cal-Ka-Lar	NDSU_IND_08_57.1224	Pv08	12	57122357	59662532
Pinto	Si-Bu	St-Bu		St-Si-Bu		NDSU_IND_08_57.1490	Pv08	11	57149003	59662532
LRK			Cal-Ka		Cal-Ka-Lar	NDSU_IND_08_57.1982	Pv08	10	57198205	59662532
Black		UI-T39				NDSU_IND_08_57.3095	Pv08	15	57309522	59662532
Pinto				St-Si-Bu		NDSU_IND_08_57.3543	Pv08	32	57354257	59662532
Black			Co-T39		Co-T39-UI	NDSU_IND_08_57.6056	Pv08	12	57605551	59662532
Black			Co-T39		Co-T39-UI	NDSU_IND_08_57.8898	Pv08	18	57889800	59662532
LRK				Cal-Lar	Cal-Ka-Lar	NDSU_IND_08_57.9683	Pv08	12	57968341	59662532
LRK		Ka-Lar				NDSU_IND_08_57.9689	Pv08	12	57968942	59662532
Black			Co-T39		Co-T39-UI	NDSU_IND_08_58.1104	Pv08	16	58110403	59662532
Black			Co-T39		Co-T39-UI	NDSU_IND_08_58.2153	Pv08	15	58215254	59662532
Navy		Mi-C20				NDSU_IND_08_58.2267	Pv08	8	58226652	59662532
Pinto	Si-Bu			St-Si-Bu		NDSU_IND_08_58.2309	Pv08	12	58230914	59662532
Pinto	Si-Bu	St-Bu		St-Si-Bu		NDSU_IND_08_58.2496	Pv08	27	58249637	59662532
Pinto	Si-Bu	St-Bu		St-Si-Bu		NDSU_IND_08_58.2555	Pv08	10	58255461	59662532
Pinto				St-Si-Bu		NDSU_IND_08_58.3756	Pv08	18	58375643	59662532
DRK					Red-Fi	NDSU_IND_08_58.3835	Pv08	24	58383484	59662532
LRK		Ka-Lar				NDSU_IND_08_58.4016	Pv08	20	58401641	59662532
LRK		Ka-Lar				NDSU_IND_08_58.4295	Pv08	18	58429530	59662532
Pinto						NDSU_IND_08_58.4541	Pv08	37	58454062	59662532
Black		UI-T39				NDSU_IND_08_58.5193	Pv08	16	58519284	59662532
LRK				Cal-Lar	Cal-Ka-Lar	NDSU_IND_08_58.6052	Pv08	9	58605220	59662532
DRK					Red-Fi	NDSU_IND_08_58.6054	Pv08	9	58605413	59662532
LRK		Ka-Lar				NDSU_IND_08_58.6060	Pv08	9	58605996	59662532
Black		UI-T39				NDSU_IND_08_58.6070	Pv08	12	58606991	59662532
LRK				Cal-Lar	Cal-Ka-Lar	NDSU_IND_08_58.6694	Pv08	27	58669352	59662532
DRK					Red-Fi	NDSU_IND_08_58.6703	Pv08	26	58670299	59662532
Black			Co-T39		Co-T39-UI	NDSU_IND_08_58.7320	Pv08	27	58732025	59662532
Pinto	Si-Bu			St-Si-Bu		NDSU_IND_08_58.8569	Pv08	16	58856928	59662532
Pinto	Si-Bu			St-Si-Bu		NDSU_IND_08_58.8634	Pv08	8	58863441	59662532
LRK		Ka-Lar				NDSU_IND_08_58.9143	Pv08	25	58914271	59662532
Pinto		St-Bu		St-Si-Bu		NDSU_IND_08_59.0340	Pv08	18	59034032	59662532
Pinto	Si-Bu	St-Bu		St-Si-Bu		NDSU_IND_08_59.0655	Pv08	8	59065498	59662532
Pinto	Si-Bu	St-Bu		St-Si-Bu		NDSU_IND_08_59.2278	Pv08	12	59227780	59662532
Navy			Lak-C20			NDSU_IND_08_59.2730	Pv08	12	59272977	59662532
Pinto	Si-Bu	St-Bu		St-Si-Bu		NDSU_IND_08_59.4165	Pv08	11	59416510	59662532
Pinto		St-Bu		St-Si-Bu		NDSU_IND_08_59.4380	Pv08	17	59437983	59662532
DRK					Red-Fi	NDSU_IND_09_00.3637	Pv09	13	363826	37469608
LRK			Cal-Ka		Cal-Ka-Lar	NDSU_IND_09_00.3638	Pv09	13	363835	37469608
Pinto		St-Bu				NDSU_IND_09_00.3710	Pv09	27	370977	37469608
Black				Co-UI		NDSU_IND_09_00.4358	Pv09	23	435798	37469608
Pinto		St-Bu		St-Si-Bu		NDSU_IND_09_00.5625	Pv09	16	562511	37469608
Black			Co-T39	Co-UI	Co-T39-UI	NDSU_IND_09_00.6080	Pv09	9	608014	37469608
LRK			Cal-Ka		Cal-Ka-Lar	NDSU_IND_09_00.6084	Pv09	11	608359	37469608
Navy		Mi-C20				NDSU_IND_09_00.6085	Pv09	9	608529	37469608
DRK					Red-Fi	NDSU_IND_09_00.6225	Pv09	15	622507	37469608
LRK			Cal-Ka		Cal-Ka-Lar	NDSU_IND_09_00.7899	Pv09	9	789940	37469608
Pinto		St-Bu		St-Si-Bu		NDSU_IND_09_00.8788	Pv09	17	878783	37469608
Navy		Mi-C20				NDSU_IND_09_00.8818	Pv09	12	881797	37469608
LRK			Cal-Ka		Cal-Ka-Lar	NDSU_IND_09_01.0342	Pv09	22	1034188	37469608
Pinto			St-Si			NDSU_IND_09_01.1019	Pv09	23	1101944	37469608
Navy		Mi-C20				NDSU_IND_09_01.1999	Pv09	9	1199874	37469608
Pinto	Si-Bu			St-Si-Bu		NDSU_IND_09_01.7178	Pv09	17	1717795	37469608
Navy		Mi-C20				NDSU_IND_09_01.8705	Pv09	10	1870461	37469608
Pinto			St-Si			NDSU_IND_09_02.1424	Pv09	23	2142363	37469608
Navy		Mi-C20				NDSU_IND_09_06.0017	Pv09	24	6001675	37469608
[truncated: 688 more rows]

## Sheet: Primer-Information
Market Class	Marker Name	Primer Sequence (from left to right is 5' to 3')	Orientation	Product Size in bp (with Insertion)
Black	NDSU_IND_01_01.4328	TTGACCATTGTTGATTCTATCACCTGGTT	Forward	153
Black	NDSU_IND_01_01.4328	GGCAATGAGATATACGGCCAAAGTCA	Reverse
Black	NDSU_IND_01_03.5873	TTGCAGAACACAACAACACTGTTCCA	Forward	155
Black	NDSU_IND_01_03.5873	TGCCACAACTTGATTTCATGCTGTTTT	Reverse
Black	NDSU_IND_01_06.8224	TACTAACAAGTTGGTCCGCACGATTG	Forward	109
Black	NDSU_IND_01_06.8224	CCGTTGAAGCTTTTCCACTTGTCC	Reverse
Black	NDSU_IND_01_08.5117	TGAAGAAGAACCAACATGCAGAAAGGA	Forward	91
Black	NDSU_IND_01_08.5117	TTTTCCAATATAATGGCGTGTCACAAGA	Reverse
Black	NDSU_IND_01_10.0576	ACAACCTTCAGGCTCGTCAGGAACTT	Forward	170
Black	NDSU_IND_01_10.0576	ATACAAGCCATCAACTGTGCGTGTTC	Reverse
Black	NDSU_IND_01_10.1148	CAACGGTGCATTTATAAAACAAGGCAAG	Forward	122
Black	NDSU_IND_01_10.1148	GTTCCATTGCCTTAGGCCTGTTCA	Reverse
Black	NDSU_IND_01_11.5969	GGGAGTCACATGAAGCAACTCAGGAC	Forward	99
Black	NDSU_IND_01_11.5969	CACCCAAATGAGTTTGTACACGATGG	Reverse
Black	NDSU_IND_01_11.7104	GACCTTCCCAGCCCTGACAAGAA	Forward	70
Black	NDSU_IND_01_11.7104	CATAAAGTTCTCTCAGTCCTTTTCGACTCCA	Reverse
Black	NDSU_IND_01_11.8668	GCAAATCCTATCCATTGGGAGTGTGA	Forward	125
Black	NDSU_IND_01_11.8668	AGGCGCCAACTTGGTCATAAACTCTT	Reverse
Black	NDSU_IND_01_15.2517	TTTTTAGTAGTTGGTCGCGGGTTGG	Forward	208
Black	NDSU_IND_01_15.2517	TTTTGCTTGGAGAGGTGTTGAATGCT	Reverse
Black	NDSU_IND_01_15.5826	GATTGAAAACCCTTGGTGTGAGTGAGTC	Forward	180
Black	NDSU_IND_01_15.5826	CAACCAGTTGGGTTACTTCCTTTCTTTCA	Reverse
Black	NDSU_IND_01_28.0238	GTTCTTTAATGCTTGGCACCCCTTG	Forward	161
Black	NDSU_IND_01_28.0238	TAGTTGTCCCCAAGGGAAGGATCGTA	Reverse
Black	NDSU_IND_01_36.7860	AAACAGCTTCCTTCACTGCCAAAGC	Forward	159
Black	NDSU_IND_01_36.7860	CACCAATGCTTGCTTCCCACAAA	Reverse
Black	NDSU_IND_01_43.4240	TGGCAAAGTGGTAGGGAAAGAGATGA	Forward	109
Black	NDSU_IND_01_43.4240	CACCTCCCTGACACTCACCCTATTCA	Reverse
Black	NDSU_IND_01_43.6996	CGTCTCTATCTCTCAACGAAACTCTTCCAA	Forward	74
Black	NDSU_IND_01_43.6996	GGCACATGACGAACACTGAGAATCAC	Reverse
Black	NDSU_IND_01_46.6742	GGGTCTTAGGCTGGTCTCATCATTCA	Forward	192
Black	NDSU_IND_01_46.6742	AATATCTTGCGCATCATCTCCTCCAA	Reverse
Black	NDSU_IND_01_46.6754	ATTTCGACGAACCACGCAACAAATAC	Forward	130
Black	NDSU_IND_01_46.6754	GAGCAGTGAGAAAAGTAGCAGAGAGTGTTCA	Reverse
Black	NDSU_IND_01_49.0224	CCTAATTGACCCTTCCTTTCCCTTGA	Forward	163
Black	NDSU_IND_01_49.0224	TGGAGATGATTGGAATCTCTGATTTTGG	Reverse
Black	NDSU_IND_01_49.0995	CATCTCTGCTTCCAACATACCCATGC	Forward	116
Black	NDSU_IND_01_49.0995	GGGTTTGTTTTGTTTTCGCCATTTGT	Reverse
Black	NDSU_IND_01_51.2986	GGTGTTGATTGAGAGAGGCGATTGAG	Forward	98
Black	NDSU_IND_01_51.2986	AGCACGCAAGCAAGAGAGAGAAGCTA	Reverse
Black	NDSU_IND_01_51.9493	TCCAAAGATACCAGAGAGAGGAGTGAACTACA	Forward	88
Black	NDSU_IND_01_51.9493	GACAGCGTGGGAAGAAACGATGA	Reverse
Black	NDSU_IND_02_03.1344	AGACTTCACCTTAACCAAAGCTTTCTCCA	Forward	124
Black	NDSU_IND_02_03.1344	GTTGGAACATGGGGAAGCTAGATGCT	Reverse
Black	NDSU_IND_02_03.5873	ACCGGCTTATCTTCATTGCAACTTCA	Forward	151
Black	NDSU_IND_02_03.5873	GGCAGGCTTAACAAGCAAGCATTTGT	Reverse
Black	NDSU_IND_02_04.3237	CATCTTAATCACACATGCAACCCACATT	Forward	142
Black	NDSU_IND_02_04.3237	TTTAGACGAAACCATCGGTTCACACC	Reverse
Black	NDSU_IND_02_05.7404	CGATCATCTTGATCAGGGAGACTGAAC	Forward	124
Black	NDSU_IND_02_05.7404	AATCATCTCTCTTCTTCGGCTGCTCA	Reverse
Black	NDSU_IND_02_07.2158	TCTTTTTCCGTAGTTTTGTTGTGGTGACA	Forward	114
Black	NDSU_IND_02_07.2158	CAAGTTACTGACATCTATTTTCGGAAGACTCG	Reverse
Black	NDSU_IND_02_07.3285	TCCTTAATCGATTGTGTGCTCCAACA	Forward	193
Black	NDSU_IND_02_07.3285	GGGTTTCTTGTTTGGTGGCGATATAGA	Reverse
Black	NDSU_IND_02_09.6853	TTGACGGGTAGTACCAAACTTTCAGCA	Forward	198
Black	NDSU_IND_02_09.6853	TAATTACCTTCATTCCCGCTCCCAGT	Reverse
Black	NDSU_IND_02_10.2989	CCGCAACCATGAACGAGAGAATAACT	Forward	96
Black	NDSU_IND_02_10.2989	AAAGCTGGAACCGACCTCGAATTG	Reverse
Black	NDSU_IND_02_11.2560	ATTCTTTCTTTTGGAGGGGCTGGTGT	Forward	100
Black	NDSU_IND_02_11.2560	ACAAAGAGACCCTTCAGCAATGAGCA	Reverse
Black	NDSU_IND_02_15.3524	AACCTCCACAAGGTTGTAAGGTACGTTTTT	Forward	189
Black	NDSU_IND_02_15.3524	GGAGGGGGACCCAGATAAAACAATTT	Reverse
Black	NDSU_IND_02_30.2654	TGGCAGCAGAGGAAATGAATACTTCG	Forward	115
Black	NDSU_IND_02_30.2654	AAGGGGTCATGAATGAAGTTGCTGAA	Reverse
Black	NDSU_IND_02_34.6366	AAAGAAAGAATACCTGAGACACACGACGA	Forward	80
Black	NDSU_IND_02_34.6366	TTCTAGGGTTAGGCCGCAGCAGAAT	Reverse
Black	NDSU_IND_02_34.6581	CAAGCCGCTAATTTTGTGTTAAGATGGA	Forward	131
Black	NDSU_IND_02_34.6581	AAAAGAGAAAACGTGATCTTCTTGATGCAG	Reverse
Black	NDSU_IND_02_43.9607	GGTTCAGACCTGGAAACATTCTTATGTGA	Forward	192
Black	NDSU_IND_02_43.9607	CACAGTTAAAACTCAGAAGTGCAGAGCATGT	Reverse
Black	NDSU_IND_02_44.1346	TGGTTGGTATCTAGTCATGCCTTATGTTGTT	Forward	139
Black	NDSU_IND_02_44.1346	ACAAGACCGACTTACAAGATGAGATTTGTACC	Reverse
Black	NDSU_IND_02_44.3931	TCCCCCTAACCGAGACCACATTGTAT	Forward	154
Black	NDSU_IND_02_44.3931	AACGCCAGAGCCTGAAAAGAAAAGAG	Reverse
Black	NDSU_IND_02_45.8147	GCGCTGGAAGTTGGAAGAGAGGTT	Forward	137
Black	NDSU_IND_02_45.8147	TGTTCCTGCACCTCCATGTCTTCTTT	Reverse
Black	NDSU_IND_02_46.5600	TGCAACACCAACAATTTTTACCTCCCTA	Forward	154
Black	NDSU_IND_02_46.5600	CGTCACCAAAATCTACCACAAGAAGTTCA	Reverse
Black	NDSU_IND_02_48.6523	GTGCCATTGTGCCATGTTAGTTGCTA	Forward	140
Black	NDSU_IND_02_48.6523	GCATTAGTCGCACCAAGTATGAGTGTCC	Reverse
Black	NDSU_IND_02_48.7997	TCTTCGGTTGTGTTGTGGAAATTGAA	Forward	90
Black	NDSU_IND_02_48.7997	TCCCCACCCCTTTTTAGATTCTCAACT	Reverse
Black	NDSU_IND_03_00.9013	AACAGTTGCGTAACTCCTAGTGCCTGTC	Forward	78
Black	NDSU_IND_03_00.9013	GGACGGAAATGCACCAACATTTCTAA	Reverse
Black	NDSU_IND_03_02.7313	ATTACACAGCACAGCACATCACAGCA	Forward	107
Black	NDSU_IND_03_02.7313	TCTTCCCCATTAGACGTCTCCTTCGT	Reverse
Black	NDSU_IND_03_05.2117	GCAAGTGTAGCAGGAATGTATGAAGCTATGA	Forward	80
Black	NDSU_IND_03_05.2117	AAGCACTTGCATACCACGACATCTCC	Reverse
Black	NDSU_IND_03_06.3473	ATCGCCAAGGCCTCTTTGAGTATGA	Forward	203
Black	NDSU_IND_03_06.3473	TTGACCTAAATCCAAAGGTGGCAATG	Reverse
Black	NDSU_IND_03_06.6735	GTACTGTTGGCGATGATGGTGCTTCT	Forward	87
Black	NDSU_IND_03_06.6735	CAACTGCAGCAAAGTCGTGCATTCTA	Reverse
Black	NDSU_IND_03_07.3035	GGTTGGGCTGTCCCTGAGGTATTAAG	Forward	141
Black	NDSU_IND_03_07.3035	TAACCTTTCCGCCTGTCGTTACGATT	Reverse
Black	NDSU_IND_03_07.5500	GGGAACGGAGACCTTCCCTTGA	Forward	96
Black	NDSU_IND_03_07.5500	GTTTTGTTTCTTTTCTGGTTTTTCAGTGCAG	Reverse
Black	NDSU_IND_03_10.8898	GTAAAGCAATCGTGTGCCCTTGTGTT	Forward	183
Black	NDSU_IND_03_10.8898	GCAGGGAACAGTGAGAGAGAGATAACCA	Reverse
Black	NDSU_IND_03_11.0019	TCGGGATGTTTTCACCCAATTTATGA	Forward	203
Black	NDSU_IND_03_11.0019	TGGTCGTTGTTTCAGGATGAAAAGATGT	Reverse
Black	NDSU_IND_03_11.6261	TGCAAAATGTCAGTTGGGTTCTTTTG	Forward	120
Black	NDSU_IND_03_11.6261	ATCCCCATTTTCAATCCACCGTTC	Reverse
Black	NDSU_IND_03_11.9082	GCTGAAGAAAATGAAAATGGGACTAATGG	Forward	123
Black	NDSU_IND_03_11.9082	TCAATCAGCCTGTAAGCACCTCCAAT	Reverse
Black	NDSU_IND_03_11.9238	TGAAAAATCCAATGAACACCCTACTGTTG	Forward	86
Black	NDSU_IND_03_11.9238	TGGACTTTTGTTTGCATTAGGCCATC	Reverse
Black	NDSU_IND_03_12.2683	GAAGTGGGATTGGGTTTAGTGTGAGGT	Forward	92
Black	NDSU_IND_03_12.2683	AACCCTAACCCCCAATTCATTTTTCA	Reverse
Black	NDSU_IND_03_12.3994	GTACCGAACCCCATCCTCTGTAGCAT	Forward	159
Black	NDSU_IND_03_12.3994	GTATCCTTGATAGCATAATTCTGGCAAACG	Reverse
Black	NDSU_IND_03_13.1626	TGTCCTCCCATTATTATGCTTCATCAAGTT	Forward	154
Black	NDSU_IND_03_13.1626	ACCCCCATGCACACGTAAATAACAAC	Reverse
Black	NDSU_IND_03_29.2159	AAAGAGAAGACATTGTTCCATCCCAACA	Forward	112
Black	NDSU_IND_03_29.2159	CTGGCACTGAAATTGTTGCCATAACA	Reverse
Black	NDSU_IND_03_29.5657	TAGAGAAAAGTTTGGGGAGCCAGGAC	Forward	96
Black	NDSU_IND_03_29.5657	TGAAACAGCAGAGCGATACTTGACCA	Reverse
Black	NDSU_IND_03_29.7963	GGATTACGAGAAGACCGAGGAATGGA	Forward	105
Black	NDSU_IND_03_29.7963	TGTCGGTCGGTCGTACTACTCTTCAA	Reverse
Black	NDSU_IND_03_31.1604	GCTTGGCAACTGTGACTTCAGCATATC	Forward	263
Black	NDSU_IND_03_31.1604	TCCATATTGTTCACACCAATGCCAAC	Reverse
Black	NDSU_IND_03_31.2062	CGTTAGTCTAGCCGAAGTTATTGCCTCCT	Forward	107
Black	NDSU_IND_03_31.2062	TCTAAAAGGGATGTACACGCTTAGTTGACG	Reverse
Black	NDSU_IND_03_31.2189	AAATCAGTTCAAACTTGGCCCGTTCT	Forward	247
Black	NDSU_IND_03_31.2189	CCGTCTTTACATGGGGTTGTCTTTCTC	Reverse
Black	NDSU_IND_03_32.9664	CAGGTGTTGCAGTTGTATGTGTTGGA	Forward	150
Black	NDSU_IND_03_32.9664	CCGTAAGTGAAATGTGAACCAAAACGA	Reverse
Black	NDSU_IND_03_36.6124	TGAAGGTGAACTGTCAGGTGAACTGG	Forward	121
Black	NDSU_IND_03_36.6124	AAAGCGAAAATCAGCATCGTCTTCAG	Reverse
Black	NDSU_IND_03_39.4876	TCCTGCAGAACCAACACTGAGTTGAA	Forward	90
Black	NDSU_IND_03_39.4876	AATTGTTGCACTGGGGGAGTCCTAAC	Reverse
Black	NDSU_IND_03_46.9410	GCGCGAATATTAATGGTTATGCTAAATGC	Forward	119
Black	NDSU_IND_03_46.9410	GGCTCTCGTGGTTAAACATAATCTCTGGA	Reverse
Black	NDSU_IND_03_50.1172	GACTTGGGAATATGCAAAATTTCAAAGAGG	Forward	86
Black	NDSU_IND_03_50.1172	TGGTTCTCTCAGAGTCCTACCATTATCTTCA	Reverse
Black	NDSU_IND_03_50.1671	GGGCTAGTGCATCTGGGACAAAGAC	Forward	193
Black	NDSU_IND_03_50.1671	CCGGCTTTTCCATTGACAAATCCTAT	Reverse
Black	NDSU_IND_03_51.9342	CCTGTCGAGGACTCGAAGACAAAGAA	Forward	87
Black	NDSU_IND_03_51.9342	GGCTCCAAAAATATTCTCTCAAGACCAGA	Reverse
Black	NDSU_IND_04_00.0087	TTTGTTGAGGTTCAGCTCTTGTGCAT	Forward	105
Black	NDSU_IND_04_00.0087	GTTTTGCAAGGTGTGGGTGAATTGTT	Reverse
Black	NDSU_IND_04_00.3532	TAACCACCCAGAAAGCCACAAATCAG	Forward	124
Black	NDSU_IND_04_00.3532	TGGAGTTTAGTGTGTGCTGCTTAAGTTGG	Reverse
Black	NDSU_IND_04_00.3588	CTCGGGACAACAATGATCCATTCA	Forward	100
Black	NDSU_IND_04_00.3588	TGCAGCAACATTGTTAAAGTTGAAGAGG	Reverse
Black	NDSU_IND_04_00.4533	CGGTTCATGACATATACCCCCTTGAG	Forward	94
Black	NDSU_IND_04_00.4533	CGACCTTCCTAGGTGGTGGAATCAA	Reverse
Black	NDSU_IND_04_01.0936	CGGTGCCTTCCATCAATCACATAGTT	Forward	119
Black	NDSU_IND_04_01.0936	GGTAATGCTCATTTTGCAGGGATGAT	Reverse
Black	NDSU_IND_04_01.2239	GAATCAAGGAGCTGTGGTGGGAGAC	Forward	226
Black	NDSU_IND_04_01.2239	TTTTTGCCCTAATTCTTGGGAGGTTG	Reverse
Black	NDSU_IND_04_02.0752	ATATGAGATAGCGTATGCGGCGCTTC	Forward	156
Black	NDSU_IND_04_02.0752	CTGAAGAAGCTGTTTTTGCACCATGC	Reverse
Black	NDSU_IND_04_02.7127	AACACAGTTGTCAATGGCCAACATAAAA	Forward	175
Black	NDSU_IND_04_02.7127	CATCCAACACGTAAATTCCCAGTACCC	Reverse
Black	NDSU_IND_04_03.5866	AAGAGAATGGACGATGGCGAATGTAG	Forward	131
Black	NDSU_IND_04_03.5866	AAATGCCCTGCTTTCTGGGTTTTTCT	Reverse
Black	NDSU_IND_04_10.0448	GAGTCGGCCTGGACCTAGATTGAGTT	Forward	259
Black	NDSU_IND_04_10.0448	GGGTTGACTTGGCTCGATATGGTCTT	Reverse
Black	NDSU_IND_04_11.9618	CGTGTGTGCCACGACATTATCTCAAC	Forward	224
Black	NDSU_IND_04_11.9618	CCATCAGAGATGGGAGTCTACAACTCG	Reverse
Black	NDSU_IND_04_11.9623	TCGAAAACCATTCACATTCTCACTCTCA	Forward	242
Black	NDSU_IND_04_11.9623	ACCTATTGCAACAACAAACCAAAGATTACG	Reverse
Black	NDSU_IND_04_21.6456	GGAGTATCATGAGACGTACAAAGGCAACC	Forward	100
Black	NDSU_IND_04_21.6456	GAGCTCAAAGAGCATTTTTCAGACATTTTC	Reverse
Black	NDSU_IND_04_41.2343	GGAGCATAAGGATCTTCGAACCGAAC	Forward	156
Black	NDSU_IND_04_41.2343	GCTTCTGACGAATGAGTGGATTCCTG	Reverse
Black	NDSU_IND_04_41.4175	GGAGGGTTGATAACAAGAACGGTTGAA	Forward	122
Black	NDSU_IND_04_41.4175	CTTTTTCCCTCTCATCACCCTCTCTTTC	Reverse
Black	NDSU_IND_04_43.4314	TGGAATACGAACTGGGGCTTAATGGT	Forward	92
Black	NDSU_IND_04_43.4314	CAGATTTCATCCTAAAAACGCGAAATTG	Reverse
Black	NDSU_IND_04_43.5009	TGGTGCATATATATACGTGGAAGGATCTTGA	Forward	125
Black	NDSU_IND_04_43.5009	TTTCTCATTCAACATGACATGCTTTAGACC	Reverse
Black	NDSU_IND_04_43.8677	TGCATTTGCAACACACTTCATTTTAGGA	Forward	128
Black	NDSU_IND_04_43.8677	CAACCAGCGCATTAGGTAAACTGCTT	Reverse
Black	NDSU_IND_04_44.4048	GCTGAGATTGCCAAAATTCAGGAAGG	Forward	125
Black	NDSU_IND_04_44.4048	CCAAACACACCTTAAATCGTTAACCAACC	Reverse
Black	NDSU_IND_04_45.3141	TGAACATGAACAATTTTGGTGGTGAAGA	Forward	92
Black	NDSU_IND_04_45.3141	AGTTCATACCAATTTTGATGGGAAGTTCG	Reverse
Black	NDSU_IND_05_00.1900	TGAAACCATTTTCTATCTCACATCTGTTGC	Forward	110
Black	NDSU_IND_05_00.1900	GGTGCACTAACCAGTTATCACAAGAAAACC	Reverse
Black	NDSU_IND_05_00.2540	TGTATTCCTAGCTCTGCTTCTACAACATCCA	Forward	219
Black	NDSU_IND_05_00.2540	GGTATCATGCACTAAGTTGAGGTGTCCA	Reverse
Black	NDSU_IND_05_00.3018	CCTAAAAAGTGGTGGGTTTGGAAGTCA	Forward	100
Black	NDSU_IND_05_00.3018	AAGAGGGGCACACAAACAAAAGGAAA	Reverse
Black	NDSU_IND_05_00.3045	TTCAACTGCAACTTCGAGGTTTTTGG	Forward	102
Black	NDSU_IND_05_00.3045	GCATGCAATTTGGTGATGTTCTTGAT	Reverse
Black	NDSU_IND_05_00.3385	TTGTTGAATGTGTCTGTCTGTGTGGAAA	Forward	122
Black	NDSU_IND_05_00.3385	TGGCCATAAACCAGGAAAGAAAACTTAGG	Reverse
Black	NDSU_IND_05_01.6002	TCAGCAAATGAGAAAGGTGAGGGAAA	Forward	100
Black	NDSU_IND_05_01.6002	TGTGGATGACCACAAAAGTTGCTTTAAGA	Reverse
Black	NDSU_IND_05_02.1225	ACTCTACATACCACCAAACCAATCCTCAAA	Forward	80
Black	NDSU_IND_05_02.1225	GGATGCCTTGCTACACTTATCACTCCTTT	Reverse
Black	NDSU_IND_05_02.2163	CCCAAAATGAAAGAGGAATCTCAACAGG	Forward	89
Black	NDSU_IND_05_02.2163	TGATATGGGGTGACACAAGAAAGTATGGA	Reverse
Black	NDSU_IND_05_03.2172	ACTAATTTCTGCCCTCAGCCATGTTG	Forward	163
Black	NDSU_IND_05_03.2172	CACCTTCAAAGGGCCACTCATTCTTT	Reverse
Black	NDSU_IND_05_03.2487	TTGCTTGAAAACTGAATTTGGTGTCAGA	Forward	110
Black	NDSU_IND_05_03.2487	CTGCTGTTGAATTGAATAAACTGACCAGACT	Reverse
Black	NDSU_IND_05_03.5634	TGCTAGAAGGGGCACAACTGTGTTTT	Forward	165
Black	NDSU_IND_05_03.5634	TTGCAATATCAAGGTTTTGGAAGTCTCTG	Reverse
Black	NDSU_IND_05_05.2394	CCAAACCTATTCGTGAGCATGATTGA	Forward	125
Black	NDSU_IND_05_05.2394	AAAGTTGGTGAAAAAGAACGGGATATGG	Reverse
Black	NDSU_IND_05_10.0551	AAAAGCTCCCCTAAACCTCCCCTGTT	Forward	220
Black	NDSU_IND_05_10.0551	GACGGCGATTACGACGATTAAGACAG	Reverse
Black	NDSU_IND_05_11.5624	CGCCTGGAGATAAACACTTCTCTCACTC	Forward	127
Black	NDSU_IND_05_11.5624	AGAAGTCATCGGCAAAGAATTCGTCA	Reverse
Black	NDSU_IND_05_15.0789	CATGTTGAAAGACAACCTTCCCCTCA	Forward	124
Black	NDSU_IND_05_15.0789	ATGGTGATGATGTGCGCTCTGTATGT	Reverse
Black	NDSU_IND_05_15.4733	ATATCAGAGGCCGTCCAGGCAAATAA	Forward	93
Black	NDSU_IND_05_15.4733	CAATGGGACATCACTACAGCAAGTCG	Reverse
Black	NDSU_IND_05_16.3566	TGAAAAGGTGTAAGGGATGTCAGAGCA	Forward	238
Black	NDSU_IND_05_16.3566	CACAACATTTACCTTGACCGTGTTGC	Reverse
Black	NDSU_IND_05_16.6048	CAAGCAGAGGAAAGAGAGAACTAAGCACA	Forward	132
Black	NDSU_IND_05_16.6048	TGCACCTTGAGAGGTATTAAAAATCGGTTA	Reverse
Black	NDSU_IND_05_18.3762	CTCACTGCAAACACTTCACCTTCACC	Forward	155
Black	NDSU_IND_05_18.3762	GGGAAGGTTTCGCAGAGTGTTAGGTT	Reverse
Black	NDSU_IND_05_18.9160	TACCAGGTTGTCGAGCTTTTGAAGGA	Forward	153
Black	NDSU_IND_05_18.9160	TCCAGAAAACCCACCCAAAATCGTAT	Reverse
Black	NDSU_IND_05_19.0301	TTTATGCATTATCGCCCTTGTCTTTCA	Forward	117
Black	NDSU_IND_05_19.0301	GGACTCGAAGAAACCTAGAAAACAGAGGAA	Reverse
Black	NDSU_IND_05_19.1767	CGATCGCACTTTCCTTCCTCTCATTA	Forward	159
Black	NDSU_IND_05_19.1767	AGCACTCAAGACAAAGCAAAGATATGTCATC	Reverse
Black	NDSU_IND_05_19.4833	AAAGCACGAAGAAGGAATGACCGAGT	Forward	107
Black	NDSU_IND_05_19.4833	AAGTGGGCCTAGATAGTACCTGAGATTGACA	Reverse
Black	NDSU_IND_05_19.8462	TCCAACCAAGACGTCATAACATACAAGGA	Forward	133
Black	NDSU_IND_05_19.8462	CACGATCGTCAACACACACTGGTTC	Reverse
Black	NDSU_IND_05_19.9471	TCAGGCTAGCACATCCCTTTCTTGG	Forward	224
Black	NDSU_IND_05_19.9471	GCTTTCTCTCCCAGTACAGATCATCTTGG	Reverse
Black	NDSU_IND_05_19.9630	GTACGCCTCTCGGTTGACCCTATTGT	Forward	159
Black	NDSU_IND_05_19.9630	TGAAGGAAAATCACCCTACTTGGTTGC	Reverse
Black	NDSU_IND_05_20.0325	TGGTGACACGACCTTTTCTTGGAGAC	Forward	116
Black	NDSU_IND_05_20.0325	TCCCTTCAATCCAAAGAAGAGAACGAA	Reverse
Black	NDSU_IND_05_20.0474	TGGATACTCCCTTCTTGAGCAGCAGA	Forward	126
Black	NDSU_IND_05_20.0474	TCCAGTGGTGCGATATACCAATTGAA	Reverse
Black	NDSU_IND_05_24.6066	CGTAGATCCTCCCCTTAGGAGTTGACA	Forward	180
Black	NDSU_IND_05_24.6066	ATTGGTAGGAATTGCGTTGGAATGGT	Reverse
Black	NDSU_IND_05_25.1539	TATACTATTTTTGGGCCCCGCTTACG	Forward	132
Black	NDSU_IND_05_25.1539	CACTTCTACCGGCCATACCTCAGAGA	Reverse
Black	NDSU_IND_05_39.2313	AGGAAGGAAGGCTTTGAGGTGTGC	Forward	95
Black	NDSU_IND_05_39.2313	CGAGGATAAAATGAGTGGATACAGCTCCTAC	Reverse
Black	NDSU_IND_05_39.3484	AACTGCGGGATCATCAAACAACTACG	Forward	95
Black	NDSU_IND_05_39.3484	CTTTAAATCAACAGCAACACGAAATCCTTG	Reverse
Black	NDSU_IND_05_39.3593	CAAAGCAGTTTGCATGAGGATTCTTGA	Forward	96
Black	NDSU_IND_05_39.3593	TGCTCTCTACACATGGGGCACAATAA	Reverse
Black	NDSU_IND_06_00.0343	AAGCAAAAAGCTTGGTCCCTTTGAGA	Forward	99
Black	NDSU_IND_06_00.0343	TGAGATGTGTGCCAAAGGACATTCAA	Reverse
Black	NDSU_IND_06_00.1574	AAATATTGGTGGGGTGGTGCTGATTT	Forward	204
Black	NDSU_IND_06_00.1574	CAAACCTTTCACACATCACATTTTCAACC	Reverse
Black	NDSU_IND_06_01.8289	GATGTGACACAGCCCAAATGTTTGAA	Forward	153
Black	NDSU_IND_06_01.8289	ATCTGCAATGTGCGGAGAGCTATGAA	Reverse
Black	NDSU_IND_06_04.4273	TTTGCATTGAAAAAGTTGGCATCCAC	Forward	89
Black	NDSU_IND_06_04.4273	GCTGGCTGTTGTGGAGGTAGGTTCT	Reverse
Black	NDSU_IND_06_04.8488	TTGTGCAAGGAAGAAGAAACCGGTAG	Forward	90
Black	NDSU_IND_06_04.8488	CCCCTAACAGCCTTAATGAACAATCTGTC	Reverse
Black	NDSU_IND_06_04.8997	GGATCAATTCAAGTTATGAAAGGCAATCC	Forward	198
Black	NDSU_IND_06_04.8997	GTTCTGGCCTTGGGTCTGAGTTGAC	Reverse
Black	NDSU_IND_06_06.2917	CCTCAAGAATGTAGGTGCAACTTACCAGA	Forward	230
Black	NDSU_IND_06_06.2917	TGAAACCCAAAAACTTTTCTCCTTCCAC	Reverse
Black	NDSU_IND_06_06.3523	ACACCTGCATACTACACACCCATCCA	Forward	114
Black	NDSU_IND_06_06.3523	AGTGATGATTTGGAGTTGGGACTTGG	Reverse
Black	NDSU_IND_06_07.0859	CCACATTTCCGTAGAAGTCGCCTTTTATATT	Forward	227
Black	NDSU_IND_06_07.0859	TCAAATGTTAGTCCACCTGCGGAAGA	Reverse
Black	NDSU_IND_06_13.6043	TGTTGAAGTTCTAGGAACGAAACAAGACTTTG	Forward	124
Black	NDSU_IND_06_13.6043	TCGATCTGAATATCGAGCATTGACTCATC	Reverse
Black	NDSU_IND_06_15.7204	CGATCTCTCTGATCGAGACCTGCGTA	Forward	84
Black	NDSU_IND_06_15.7204	TCTCAGATCTCGGCAAGGTTTCTCTG	Reverse
Black	NDSU_IND_06_16.5002	CTGATATAACATACCAACTTAGGGGAGGCAAT	Forward	141
Black	NDSU_IND_06_16.5002	GAGGTAGGCCAGTGAAATGAGTCTGC	Reverse
Black	NDSU_IND_06_18.0251	AAGAAGCTCCAAATCAGCCAGGGTAA	Forward	213
Black	NDSU_IND_06_18.0251	GGATGTCATGGAAAAAGCACGTTGAA	Reverse
Black	NDSU_IND_06_18.2115	GGTACATAGCCAGGAATTGAGAGTTCCA	Forward	132
Black	NDSU_IND_06_18.2115	AGCATCTCAATTGCACTCCTGGAAAG	Reverse
Black	NDSU_IND_06_20.7066	CAGATTTTCAATTGTCCCACTTTTGTCGT	Forward	220
Black	NDSU_IND_06_20.7066	GGGGACATCAGTGTTAATTTTGATCATGTAA	Reverse
Black	NDSU_IND_06_20.9260	AAGAAGGAGAGTTTCGTGGGTTTTGTCT	Forward	130
Black	NDSU_IND_06_20.9260	TTCTTCCCAAACCAGTGTTTGTTTTCA	Reverse
Black	NDSU_IND_06_21.0599	TCATTACTACCAAGCCCTTACCAAACCA	Forward	179
Black	NDSU_IND_06_21.0599	TTCCTCCCTGGTGTTGAAAACATGAC	Reverse
Black	NDSU_IND_06_23.8751	CCTTTGCCAAGTATCTTTTGGGGTTC	Forward	115
Black	NDSU_IND_06_23.8751	TTGGCATTCTTTTGCAAATTGTAGGG	Reverse
Black	NDSU_IND_06_25.4520	CAGAAGTGTGTGACTGCAAGTTCTTTGG	Forward	119
Black	NDSU_IND_06_25.4520	ACAAGCTGCTACCAAAGTCACGGATG	Reverse
Black	NDSU_IND_06_25.9093	CGCCTATTGTTTCTGCTAGCTTCACC	Forward	270
Black	NDSU_IND_06_25.9093	GCCAACGTCAAAACAAGGACCTCATA	Reverse
Black	NDSU_IND_06_25.9413	TGACTTTTGAAGTTAGGAAAACGGCTCA	Forward	130
Black	NDSU_IND_06_25.9413	CAAAGCAAGAAGGTAGAAGATGAGGGAAA	Reverse
Black	NDSU_IND_06_26.1072	TTTTCACCTCATGGAATTACACAAAGCA	Forward	223
Black	NDSU_IND_06_26.1072	TGACAAACCCTCGTTTAGAAAAAGGACA	Reverse
Black	NDSU_IND_06_29.0158	GGGATATGACCATGTCTGTGTGTTTTCA	Forward	188
Black	NDSU_IND_06_29.0158	TCCGCATGTAGCTTCTCCTATCAAATTC	Reverse
Black	NDSU_IND_06_29.6658	AAACACCAAGCCCTCTTCTTTGTGCT	Forward	101
Black	NDSU_IND_06_29.6658	TCAGAATTTGAATGCCCCAAAAGTTG	Reverse
Black	NDSU_IND_06_30.8996	TCATCACATTTGAGGTATTATCTGCTTTGGA	Forward	93
Black	NDSU_IND_06_30.8996	TCTTTTCTCCTCAAACCCACAAAGACA	Reverse
Black	NDSU_IND_06_30.9403	TGAACACTCATGCAAGGCTTAAAGTTAGGA	Forward	99
Black	NDSU_IND_06_30.9403	TGCACAGAAATATGGAATTAACTTGTTGGAG	Reverse
Black	NDSU_IND_06_31.6354	CCCACTCATGCGATGGAAACAATAAA	Forward	113
Black	NDSU_IND_06_31.6354	CTACCTCAATGGACAACATCTTGAAAGGA	Reverse
Black	NDSU_IND_06_31.6631	CCAACTCAGGCGATAAGAACACACTAGC	Forward	164
Black	NDSU_IND_06_31.6631	TGTCTTGGACTGGGAATTCTCTGTGGT	Reverse
Black	NDSU_IND_06_31.6925	TGACCTCCGAAAGTAAATATCGATTCAGC	Forward	139
Black	NDSU_IND_06_31.6925	AAGTGGGAAGAATTGGCGGAACTATG	Reverse
Black	NDSU_IND_06_31.6966	TCACGTGACAGTAACAGTTATTTTGTTGGAA	Forward	190
Black	NDSU_IND_06_31.6966	TGGAGTAGGTGATGCTAGAAACTGGGAGT	Reverse
Black	NDSU_IND_06_31.6971	GCATGTGGGACAAGGAACAATGGTA	Forward	250
Black	NDSU_IND_06_31.6971	TCACGTGACAGTAACAGTTATTTTGTTGGAA	Reverse
Black	NDSU_IND_07_00.0596	TTCTTCTTGAACTTGACACGCAAACG	Forward	119
Black	NDSU_IND_07_00.0596	AAAAACACCAAACTCGTGGCCAATTC	Reverse
Black	NDSU_IND_07_00.4170	TATGCTCGACATAACCCCTCAGTTGG	Forward	220
Black	NDSU_IND_07_00.4170	CTGTCGTTGTTGATTCATTGCACCAT	Reverse
Black	NDSU_IND_07_00.9350	AGGCTTTTGATTGTATAAGCTGTCTTTGGAC	Forward	139
Black	NDSU_IND_07_00.9350	CACATGTGAAAATGCCCAAATAAAAAGC	Reverse
Black	NDSU_IND_07_09.4165	TGCATAACTCATTGATGTCCTCCCTATAACA	Forward	107
Black	NDSU_IND_07_09.4165	CAGAAACGTGAAAGGGAATTCGACAG	Reverse
Black	NDSU_IND_07_09.9661	TGGGTAATTCTTGCGTGAACTGTGTG	Forward	152
Black	NDSU_IND_07_09.9661	GTCCACGTATACCCTCCCTCAAATCA	Reverse
Black	NDSU_IND_07_10.6795	AAGCAGCATGTCGGGTTTACCTTCTT	Forward	201
Black	NDSU_IND_07_10.6795	CCCACGGTGTAACAATCTAATGTTGAGG	Reverse
Black	NDSU_IND_07_10.8356	ACCCGCATAATTGAATCAGGGTTTGT	Forward	192
Black	NDSU_IND_07_10.8356	GGCATTCGCAATTTCAAGAGTCGTTA	Reverse
Black	NDSU_IND_07_10.9115	ATCCGTATGTGCTGATGACCGATTTG	Forward	151
Black	NDSU_IND_07_10.9115	TGGGATGAATGCAGAAATTAGGTGTGA	Reverse
Black	NDSU_IND_07_25.1928	CGAGCTCTGAGACGGTGGAGTCATAG	Forward	153
Black	NDSU_IND_07_25.1928	CTTCGTTGATGACACCTTCTCCATCC	Reverse
Black	NDSU_IND_07_39.3007	GAGGGATATTTGTTGGGTGCTTAGGG	Forward	128
Black	NDSU_IND_07_39.3007	GCAATTTCTCAAAAACACAATTCTCATCCTC	Reverse
Black	NDSU_IND_07_40.0661	TTACTTTCCTCCACCAAAGGCGTCAT	Forward	180
Black	NDSU_IND_07_40.0661	TTTGCATCTCATGCTCATCCTTCTTG	Reverse
Black	NDSU_IND_07_40.1521	TCCACAACCACGATATCAGAGTCCAG	Forward	265
Black	NDSU_IND_07_40.1521	TCCGACATTCTCCCAGGTAGGGTTAC	Reverse
Black	NDSU_IND_07_40.5199	CCGACCGACGAAACACACAATACAA	Forward	101
Black	NDSU_IND_07_40.5199	TTGATGAATGGTACACAATTCGTTCTTGAC	Reverse
Black	NDSU_IND_07_41.7883	AAACATGTGTGATAGGATCCGCCATC	Forward	220
Black	NDSU_IND_07_41.7883	TACAACATCCAACAACAGCAGCAACA	Reverse
Black	NDSU_IND_07_44.4241	TGCCCCTAACATATAGTTCTGGAATCTGG	Forward	110
Black	NDSU_IND_07_44.4241	GCAGTTGTAGTTCTTGACCCTTCTAAAAATGA	Reverse
Black	NDSU_IND_07_45.2085	TATCATTGCATGTGATGTGGTGCAAA	Forward	80
Black	NDSU_IND_07_45.2085	CTTTGAAAGGGAGTTCATGCATTCAACTAAA	Reverse
Black	NDSU_IND_07_45.3818	CGGTGTCGAGAGTTTGAACTTTGCTT	Forward	96
Black	NDSU_IND_07_45.3818	AGTTGCAACAAGCTTTGGCTGAACTG	Reverse
Black	NDSU_IND_07_45.7494	GCAGGAGCAGATGCTCAAAGTCTAGG	Forward	101
Black	NDSU_IND_07_45.7494	TCCATTTAAGTGATGCTTCAAAGGGAATC	Reverse
Black	NDSU_IND_07_46.0973	CGAGTTTGGTCACTGTTCTGGAGTTG	Forward	242
Black	NDSU_IND_07_46.0973	TGGGTTTTGGGTTTTCTATTTGGGTTT	Reverse
Black	NDSU_IND_07_46.9623	CAACCGTACAATGGAGCCTTCTTTTG	Forward	92
Black	NDSU_IND_07_46.9623	CAACCACATTCCCACCAGCACAG	Reverse
Black	NDSU_IND_07_47.3117	AACAAGACCCATACATGGCCCAAAC	Forward	100
Black	NDSU_IND_07_47.3117	GCAAACATTCGGTTGACTGTTTTCAA	Reverse
Black	NDSU_IND_07_48.5428	TGTCATGATGCTGAACACCTTTCTCA	Forward	172
Black	NDSU_IND_07_48.5428	CACTTTATTGTTGGAGGACATGGGTGA	Reverse
Black	NDSU_IND_07_48.5976	CCAAACCTCATCCAGAACCCGAAC	Forward	90
Black	NDSU_IND_07_48.5976	GCGCTTCTTAGGGACGGAGAAAGAG	Reverse
Black	NDSU_IND_07_51.7067	TGGTTCAACTAAAGGACCGAATCCTG	Forward	208
Black	NDSU_IND_07_51.7067	AGGCAACACTCTGGCTTTGAGAAAGA	Reverse
Black	NDSU_IND_08_00.1345	AGCTTTTGAGTTTCATGACCAGCCTTT	Forward	149
Black	NDSU_IND_08_00.1345	CACACCTAGACACCAAATCTGGAAATACCT	Reverse
Black	NDSU_IND_08_01.9032	CATAGCACTTGAAAACGAACCCCAAC	Forward	103
Black	NDSU_IND_08_01.9032	TGTGAACCGATTCATCATCTTCTGCT	Reverse
Black	NDSU_IND_08_02.8036	GCTCGGATGTCGATGAGACCCTAACT	Forward	99
Black	NDSU_IND_08_02.8036	GTTGTTCTGCTTTGTTTTGATTTGGCTATTG	Reverse
Black	NDSU_IND_08_03.0216	TCAAAGTCAATTCCATGCATCACACC	Forward	102
Black	NDSU_IND_08_03.0216	CAGCACATTGTGGCCACTTTAGATGT	Reverse
Black	NDSU_IND_08_03.0353	CATCCCCAATGTTAGAAACAGAACTATTTTGC	Forward	130
Black	NDSU_IND_08_03.0353	TCAGAAACAGCAGGAAAATCCTCTGAA	Reverse
Black	NDSU_IND_08_05.4417	TGAAATCATCCAACAGCCACAGCTATC	Forward	90
Black	NDSU_IND_08_05.4417	CGAAAGTAGCTTGATCTCCCCAATCC	Reverse
Black	NDSU_IND_08_06.6519	CACGAGCTGTTCATCCGAGCATAG	Forward	93
Black	NDSU_IND_08_06.6519	GTGGTGTTCTGGATCCTGGGTTTCTA	Reverse
Black	NDSU_IND_08_06.7497	CCACCTCAAAATAATCATGCAAATTAACTCC	Forward	126
Black	NDSU_IND_08_06.7497	CCCTCCTCAGAGCCAGTGTACGTGT	Reverse
Black	NDSU_IND_08_07.0078	GAGGATTCGACGGAAATGAAAGTGTG	Forward	123
Black	NDSU_IND_08_07.0078	GCAGCACCAACCTCCTTCTTTCTCTT	Reverse
Black	NDSU_IND_08_07.0179	TGCTAACACATCAATTGCATTCCTTCC	Forward	192
Black	NDSU_IND_08_07.0179	GGAACAAGAGCAAGGGATCCAAGACT	Reverse
Black	NDSU_IND_08_07.1047	AAAAATTGCAAAGCTTTCAGGGGAAG	Forward	106
Black	NDSU_IND_08_07.1047	GAGTGAAGTGCAGCGAAGAGAATGGT	Reverse
Black	NDSU_IND_08_07.5704	GCTGCTGCCTAAAATTACATGAAGCATAAA	Forward	108
Black	NDSU_IND_08_07.5704	GGATTCATATACTGGCTTGAATTGTGAAGG	Reverse
Black	NDSU_IND_08_07.7039	TTGTCCAGGTAATCCTTGGAAACTGC	Forward	100
Black	NDSU_IND_08_07.7039	GCTCCAATGTTCAAGTTGTGTGTGGT	Reverse
Black	NDSU_IND_08_09.1470	TGTGGTCATACTGTCATCAAGCCCTTC	Forward	98
Black	NDSU_IND_08_09.1470	TAACACCATCACCAACACCACCCTTT	Reverse
Black	NDSU_IND_08_09.8737	TTGTGTAAGAAGCCCAAATGCAAATGT	Forward	107
Black	NDSU_IND_08_09.8737	GCATTCCCTTTGATGTTGATGTTTCA	Reverse
Black	NDSU_IND_08_13.8853	TGTCAAATTGCGTATCCATCACATCA	Forward	247
Black	NDSU_IND_08_13.8853	CGTCACTTTTACAATGGGCATGATAACG	Reverse
Black	NDSU_IND_08_13.9571	GGGATTATTGGTGGCACTGCTCATAG	Forward	100
Black	NDSU_IND_08_13.9571	TTTAACATGCACTTGCTCCACCTCCT	Reverse
Black	NDSU_IND_08_14.2072	TGAACAACAGCATTTCTTGTCGCTTCT	Forward	80
Black	NDSU_IND_08_14.2072	GACTGGCGAGTTCCAAATCAAGTCAC	Reverse
Black	NDSU_IND_08_15.6479	TTTTTGAATCCCCTTTCGATTTCCAC	Forward	171
Black	NDSU_IND_08_15.6479	CTTCATCTCTTAACCCACCGAGACACA	Reverse
Black	NDSU_IND_08_23.6252	ACTTCCTCATCAAGTTTTGGCAGGTG	Forward	192
Black	NDSU_IND_08_23.6252	TCTGCCATCAATACACGAGGTTCTGA	Reverse
Black	NDSU_IND_08_41.4937	CAAGATGTAGTGTCAGGTGGGTGGTG	Forward	196
Black	NDSU_IND_08_41.4937	TCCAACAGGTCTGCTAACGGTGTTTC	Reverse
Black	NDSU_IND_08_42.4672	AACTACCATGAGGCAGATTGCCCTTC	Forward	184
Black	NDSU_IND_08_42.4672	TGACTCTAACAGGTTTGGGAAGCAAGC	Reverse
Black	NDSU_IND_08_45.1159	AACCACACCCACTTTCATCCACACTT	Forward	130
Black	NDSU_IND_08_45.1159	GAAGTGAGAGGTGCAGAAATTTTGAAGG	Reverse
Black	NDSU_IND_08_46.4975	GCAATTGCATTGTGGGACTTACTCCA	Forward	131
Black	NDSU_IND_08_46.4975	AGCTTGATTAACCCAATGGCTTGTGA	Reverse
Black	NDSU_IND_08_52.4209	GTGGGAGAGTCACATGGGAGAAAATG	Forward	130
Black	NDSU_IND_08_52.4209	TCCATTTCAGAATTCAGCTGGGATGT	Reverse
Black	NDSU_IND_08_52.4550	AATAGCATGATAATGTTGTTGGGTGGTAGG	Forward	101
Black	NDSU_IND_08_52.4550	TGCTTACTCATTCTACTGTTGGTACCACGTTT	Reverse
Black	NDSU_IND_08_54.2273	CGTGAGCTTATTTGCATTCATTTCTTCA	Forward	168
Black	NDSU_IND_08_54.2273	TCTTTGATTTGGGATGATGGAAACCA	Reverse
Black	NDSU_IND_08_55.5674	GGTGAAGAAATTTAGTGGAAGAGGGGCTA	Forward	88
Black	NDSU_IND_08_55.5674	TGTAAGCACAATTGTAAGTCTGTGCCAAG	Reverse
Black	NDSU_IND_08_56.7346	TTCTGGTTCAACAAGGCTTCCTCAAA	Forward	88
Black	NDSU_IND_08_56.7346	TCTAGTCTATCTTAGCCATGGATGCATGAAA	Reverse
Black	NDSU_IND_08_57.3095	GAATAAGCTTTCAGGCACATGTGAAAAATG	Forward	122
Black	NDSU_IND_08_57.3095	TTGCACTAAGGTCTTTGTTCCTGACAGA	Reverse
Black	NDSU_IND_08_57.6056	TGCAGCAATATGATACACGCATCGTT	Forward	130
Black	NDSU_IND_08_57.6056	ATGCCGTTATGGCCTTGGAGGTACT	Reverse
Black	NDSU_IND_08_57.8898	CTGTCACGTGAGCCAATGTCTAAACC	Forward	141
Black	NDSU_IND_08_57.8898	TTCTCCGCTCCCTCAAGGATCACTAT	Reverse
Black	NDSU_IND_08_58.1104	TTTGTGTGTTCACAAATGCCTCATCC	Forward	162
Black	NDSU_IND_08_58.1104	TCCAGGAGTGTCAACAAATGTGATGTG	Reverse
Black	NDSU_IND_08_58.2153	CAAGAAAAGAAAGCACATGACGGTGA	Forward	160
Black	NDSU_IND_08_58.2153	CTAAGCTTCGCGCGGTACGTATTCTT	Reverse
Black	NDSU_IND_08_58.5193	CGGAAATCATAATAATGGAGGTAGGTAAGTGC	Forward	170
Black	NDSU_IND_08_58.5193	TGAGGTACTCATCTGGGCAGAAACTTG	Reverse
Black	NDSU_IND_08_58.6070	ATAGTGCAATTGCTCGTGCAAAGACC	Forward	121
Black	NDSU_IND_08_58.6070	TGAAGTGATTGACTACATCAGAGAGCAACA	Reverse
Black	NDSU_IND_08_58.7320	AGACATGAACTCCATGCTGTGACCAA	Forward	278
Black	NDSU_IND_08_58.7320	TGGACCAAGAAACTGCCATGAAAAGT	Reverse
Black	NDSU_IND_09_00.4358	ATATTTGGTAAACCGGCGGGAACAGT	Forward	227
Black	NDSU_IND_09_00.4358	GGAGAAGTTAAAGGGATGGGGTTGCT	Reverse
Black	NDSU_IND_09_00.6080	TCATGGTAACTTGGTTTCTAAATGCTCCTTC	Forward	97
Black	NDSU_IND_09_00.6080	CCCGTCCCCTTATGCACTCTTAATGT	Reverse
Black	NDSU_IND_09_07.3889	GGAGGTGTTGAAACAGATTGGAATGG	Forward	132
Black	NDSU_IND_09_07.3889	GGAAACACACATTTATGTGCTTACTACGACCA	Reverse
Black	NDSU_IND_09_07.6278	TGGACAATCCAAAATCACAAACCTGA	Forward	126
Black	NDSU_IND_09_07.6278	TTGGACTGTGAAGGTAAGAATGCTACTGATTT	Reverse
Black	NDSU_IND_09_07.6692	TGACGAGTCCCTTCATACACTAAAAACACA	Forward	113
Black	NDSU_IND_09_07.6692	GGGTGAGAGAGCCATACTCACATGCT	Reverse
Black	NDSU_IND_09_11.1033	CAGCTGTTGGGAATGATTCAGTTCACTC	Forward	90
Black	NDSU_IND_09_11.1033	CTGTTTCTTTGAGCTTTCGTCTTCATCAAT	Reverse
Black	NDSU_IND_09_13.7192	GGAGGAGAACCATTGCTACGGTGAAG	Forward	89
Black	NDSU_IND_09_13.7192	GTCTGAGGGAACATTGACTTGGTGCT	Reverse
Black	NDSU_IND_09_13.9177	AGTTTCACAAGTGAAGTGAGGCAGCA	Forward	109
Black	NDSU_IND_09_13.9177	GAAAATGTCTTGCCAGCATCATACCC	Reverse
Black	NDSU_IND_09_14.3669	TCTGGAAAAGGAGAACCGAGTAGTGGA	Forward	140
Black	NDSU_IND_09_14.3669	GGAACATCTCTGGACTTGTGACATCCTC	Reverse
Black	NDSU_IND_09_14.4954	CCCCGCACTCAATTTCTCTCTCAATA	Forward	226
Black	NDSU_IND_09_14.4954	GGATTTTCGGCTGCTGTAAGGAGTGT	Reverse
Black	NDSU_IND_09_14.8191	TGACGTTAAGAAGCCCTCAAACATTGAA	Forward	105
Black	NDSU_IND_09_14.8191	TGCACACAGGAAAAGAAAGGGAGAGA	Reverse
Black	NDSU_IND_09_17.2315	GGGTCGTTTTATTAAGATCCCGTCCA	Forward	171
Black	NDSU_IND_09_17.2315	GTTTGCATCTTCCCTCCGATTTGTTT	Reverse
Black	NDSU_IND_09_20.2599	GACCACTACGAATCACAATCGTCCATC	Forward	104
Black	NDSU_IND_09_20.2599	GTGTTCTGTTGGTGGTGCTTGGTG	Reverse
Black	NDSU_IND_09_32.8240	TTTGTAGATGGTCGTTCTCGGATGCT	Forward	111
Black	NDSU_IND_09_32.8240	AATCAAATCGCAAGAGAACCTCGTCA	Reverse
Black	NDSU_IND_09_32.8986	CAGAACTCCTCTTACACCGGTTGCAC	Forward	105
Black	NDSU_IND_09_32.8986	TTTTTCCTCTGCACAAATCCTAAATCCA	Reverse
Black	NDSU_IND_09_35.0530	TGAGAAGCCTCTCCGATGATTCGTTA	Forward	111
Black	NDSU_IND_09_35.0530	CCACCCACCCTACTGTTTCTGTCAAC	Reverse
Black	NDSU_IND_09_36.6582	TAATGGTGGTGATGGTGATGGTGATG	Forward	87
Black	NDSU_IND_09_36.6582	TTGGAAGGTGTATTGTTAGCCAAACTCAA	Reverse
Black	NDSU_IND_09_36.6903	GGTATCAGATGGACCAAACGATGCTG	Forward	166
Black	NDSU_IND_09_36.6903	GACCAGATCCAAGGAAATTATTGTTGGTG	Reverse
Black	NDSU_IND_10_06.1748	CGCGAACGTCTCCAGCCTCTATT	Forward	99
Black	NDSU_IND_10_06.1748	CTCCGGCTTGTGGTTTCGTTCTC	Reverse
Black	NDSU_IND_10_07.7260	TCGGTAAGATCAGGTGAAGAGGGATG	Forward	96
Black	NDSU_IND_10_07.7260	TGCACAGTCTTTGTCTCCCACCTTG	Reverse
Black	NDSU_IND_10_07.8555	CAGAGAAGCTGCTCAGAGTTGTCTTGC	Forward	146
Black	NDSU_IND_10_07.8555	TTGGACATTCCGCCCTATCATGG	Reverse
Black	NDSU_IND_10_08.1712	CAACGCTTCAACAACTTCAACATCCA	Forward	153
Black	NDSU_IND_10_08.1712	CCAGATGTTGGTAACGTTCCTGCTTT	Reverse
Black	NDSU_IND_10_08.9387	GACTTGGATGCCAAAGAGCGAGAAAT	Forward	112
Black	NDSU_IND_10_08.9387	CTCGGGGAAGGGGAGTTATAACAATG	Reverse
Black	NDSU_IND_10_09.4872	TGGAAAACATTGATGGTTCTGTCCAAG	Forward	97
Black	NDSU_IND_10_09.4872	CAAGGATTTTAACGAAAGTTGGGGAGTG	Reverse
Black	NDSU_IND_10_09.7089	AAAGCTAGGGAAAGAAGAGGGGTGGA	Forward	206
Black	NDSU_IND_10_09.7089	TGCGGACTCTCCACACATCTCAGTAA	Reverse
Black	NDSU_IND_10_20.0984	CACACCCGTTTCCTCCTAGCATACAC	Forward	108
Black	NDSU_IND_10_20.0984	TTGGTTTTCTCTGTTTGCAATTGTGC	Reverse
Black	NDSU_IND_10_20.6720	CATGTAATGGACCAGAGTGCGTAGAGC	Forward	82
Black	NDSU_IND_10_20.6720	CCCAACGACCGAGCTGACCTACTTAT	Reverse
Black	NDSU_IND_10_21.2420	GAAAGATCGCCAAATCGGGACATACT	Forward	119
Black	NDSU_IND_10_21.2420	GAAACAGGGGATCAAGATGACGCTCT	Reverse
Black	NDSU_IND_10_24.7692	TCCAGGTCCTAAAGGCCTTCCAATTA	Forward	224
Black	NDSU_IND_10_24.7692	CGTCCACTAAACTCAAGGTCATGGTTTTT	Reverse
Black	NDSU_IND_10_30.8079	TGAGGGAGCTTCGTAAACCAGTTCAA	Forward	273
Black	NDSU_IND_10_30.8079	GGTTGACGACAAGTCCTATCCAACCA	Reverse
Black	NDSU_IND_10_30.9122	TTGTCGTCGTAATGTGTTGATTCGTTG	Forward	81
Black	NDSU_IND_10_30.9122	ATGGGAGAGCTGAACTGGAGATACCC	Reverse
Black	NDSU_IND_10_31.7303	AGCACTAGTGTGATGCTTCGGCGATA	Forward	114
Black	NDSU_IND_10_31.7303	TCAATGACACCTGCTCTACAAAACTGAGA	Reverse
Black	NDSU_IND_10_42.4256	TGCTCCCAGATGTCCACAAGAAAATC	Forward	127
Black	NDSU_IND_10_42.4256	AAGCATCTACTTTCAAGTTTCAACACAACCA	Reverse
Black	NDSU_IND_10_43.0748	AGCTTCCAGCCTGAAGGTTGGTTC	Forward	178
Black	NDSU_IND_10_43.0748	GGGATGCAATTTGAAGTTTTATTCTGTTCC	Reverse
Black	NDSU_IND_10_43.1583	TCAACACCAACCATAGTCAATTGCTGAA	Forward	134
Black	NDSU_IND_10_43.1583	TTGCTTATGCCACTTTTGTTGGGTTC	Reverse
Black	NDSU_IND_11_00.3688	GCTCAAATATTTCATCCACTGTTCCTACTGC	Forward	132
Black	NDSU_IND_11_00.3688	TGCCTTTCTTTCTTAACGCACCGATT	Reverse
Black	NDSU_IND_11_00.4407	GCCACACAGGTTTGCTAATACCATTTAAGC	Forward	130
Black	NDSU_IND_11_00.4407	TCGAATTCAGCAAATATGTCCAACTGAA	Reverse
Black	NDSU_IND_11_00.9622	CCACTAACCCTTCCCTGTTTGGAAAA	Forward	266
Black	NDSU_IND_11_00.9622	TAAGCGGCAACGACCCATACATCTAA	Reverse
Black	NDSU_IND_11_01.2317	CTTCTTTGGTTCTTGGCAAATTTTCGT	Forward	151
Black	NDSU_IND_11_01.2317	GCAGAAGAAGATGCTCCACCAAAAGA	Reverse
Black	NDSU_IND_11_01.3677	GAGAAACATTGGTACCGGAGAACGTG	Forward	97
Black	NDSU_IND_11_01.3677	TCCATTCGTAGCTCTCTCTGTGATCG	Reverse
Black	NDSU_IND_11_02.4686	GCTTTGCCAGTAAAATTTGACCGACTCT	Forward	190
Black	NDSU_IND_11_02.4686	CTGTTCCTTCAAGCGACCATGAATTT	Reverse
Black	NDSU_IND_11_02.7430	GGTGCAAACCTCACCCCTTACAAGTT	Forward	194
Black	NDSU_IND_11_02.7430	CCTTCAACACACCCCCTCACACTAAA	Reverse
Black	NDSU_IND_11_02.7846	TGAGTTGAAACACATGCGTAGGTTGAA	Forward	105
Black	NDSU_IND_11_02.7846	CCATTTTCTATCCATTGTTACACCACTGC	Reverse
Black	NDSU_IND_11_02.9806	CGTTACCTTCTGTCCATCCTCTCCAA	Forward	120
Black	NDSU_IND_11_02.9806	GGGACAGAAACAGAGGCGAGCA	Reverse
Black	NDSU_IND_11_04.5843	AGCCAACACGACAGCGAAATTGT	Forward	120
Black	NDSU_IND_11_04.5843	AACACGCTGTGTTGAGTGTGTCTTGTAAC	Reverse
Black	NDSU_IND_11_05.0129	CCTCAACTCCTCCTTCAGATCTATCTCACTT	Forward	110
Black	NDSU_IND_11_05.0129	ATGTGGGTGTTTGGCATGATTTGAA	Reverse
Black	NDSU_IND_11_13.3595	GCTTAGGTGGGACCAAGGTTAATTGC	Forward	195
Black	NDSU_IND_11_13.3595	ACACAACACAATTGAATGTGGGGTCA	Reverse
Black	NDSU_IND_11_14.5794	GGAGCTGGGATTGATGTTAGTTTGGTT	Forward	179
Black	NDSU_IND_11_14.5794	ACGAAACGACCACAATTAGTGGGACA	Reverse
Black	NDSU_IND_11_31.4371	TCGGTCGTTCAACAATAAACACTCACC	Forward	199
Black	NDSU_IND_11_31.4371	TGGATTTGGCGATTAGGAACACAAAA	Reverse
Black	NDSU_IND_11_32.1881	GGAGTTGGTTTGATGAGGGACTGGT	Forward	102
Black	NDSU_IND_11_32.1881	TCCTCTGAGGTGTATAAGACTCAAAGCCTCT	Reverse
Black	NDSU_IND_11_37.5655	AAGGCAATTACTTCCTGCACCCAATC	Forward	98
Black	NDSU_IND_11_37.5655	AAAAACAAGGGCAGAGTGGGGTTTTA	Reverse
Black	NDSU_IND_11_37.5966	GCGATTGTGAACAAGGATCTTGAGGT	Forward	124
Black	NDSU_IND_11_37.5966	ACAGAATCGCACCTCCAAATGGACT	Reverse
Black	NDSU_IND_11_38.8082	ATTGGATGGTGGTGAAACGTATGCTC	Forward	124
Black	NDSU_IND_11_38.8082	GAATATCCAACAAGAGTACACCCAGTGTTACC	Reverse
Black	NDSU_IND_11_39.6504	CGAGTCTTTTGAGCATGCTTTGTTGA	Forward	90
Black	NDSU_IND_11_39.6504	GCCAACTTCGTGATGGTCCAAAAATA	Reverse
Black	NDSU_IND_11_40.7519	CCTTGCTTCGAGTCAAACAACTTAGCC	Forward	79
Black	NDSU_IND_11_40.7519	TCCTCGCTTCCAAAACTTCGTTGTAA	Reverse
Black	NDSU_IND_11_40.8677	ATTGATGGAATGGTTTGGGTGATTGA	Forward	237
Black	NDSU_IND_11_40.8677	ATGCCTACCCACAAAAATCACGAGAC	Reverse
Black	NDSU_IND_11_40.9430	CCCCTCATGTAGTCTCTAATCGCAATAATCA	Forward	203
Black	NDSU_IND_11_40.9430	GCTCCAGTTGCTGCAAAAGCTGTAAGT	Reverse
Black	NDSU_IND_11_41.3155	CATTGTTCAGGAGTTAAGGTAGGGGAGTTT	Forward	99
Black	NDSU_IND_11_41.3155	TTCCGCCACGATTTTGTTCTGAAG	Reverse
Black	NDSU_IND_11_41.9358	TTGTTTACGACCTGCTGGATTGATGA	Forward	88
Black	NDSU_IND_11_41.9358	AATTAGGAATGACAAAGTGCTAGTCCACCA	Reverse
Black	NDSU_IND_11_42.2697	TCTTCTTCCTCCACCCCATGTTTTTC	Forward	119
Black	NDSU_IND_11_42.2697	GATGAACAGTGACATGAAAGTCCACCA	Reverse
Black	NDSU_IND_11_42.7378	TCTTGCTCTGCTTATCCTCGTATTGTGA	Forward	98
Black	NDSU_IND_11_42.7378	CGCAGGGAGAAAATCCAGATCTAGTG	Reverse
Black	NDSU_IND_11_42.9903	GTTACCTGGGTCCAAGCATCGACAT	Forward	75
Black	NDSU_IND_11_42.9903	CATGCTTCACATATGTATTGGACAGAGTGC	Reverse
Black	NDSU_IND_11_43.9069	ATTGGGCAAAAAGAACTGGAAATGC	Forward	146
Black	NDSU_IND_11_43.9069	TGACACTTCTTGGCCATCTTTTGGTAA	Reverse
Black	NDSU_IND_11_44.0292	GGTCGTAGTGCACTTCAATTTCATTCCT	Forward	140
Black	NDSU_IND_11_44.0292	TCGAACACCTTTATTGACTTGAGCATCAG	Reverse
Black	NDSU_IND_11_44.0833	CCTGACATCTTACCTCCTTCCTCCAAA	Forward	130
Black	NDSU_IND_11_44.0833	TTGGGTGAAGCTTTTGGCAACTACTC	Reverse
Black	NDSU_IND_11_44.1469	GAGCGCAACCTTTGTACACTAAGCAGA	Forward	145
Black	NDSU_IND_11_44.1469	CAACCATTTTTCAATCAGCTCAATACAGG	Reverse
Black	NDSU_IND_11_45.5527	TCAACCAAAACCAGAATCAACAGCAG	Forward	92
Black	NDSU_IND_11_45.5527	TGTGTGGAAGAAGAGTGTTAAGGGATTGTG	Reverse
Black	NDSU_IND_11_45.8718	GAATAGGCAAATTGGCTTTGCTTGCT	Forward	163
Black	NDSU_IND_11_45.8718	GCCTCTCAGAGATCTAGTGTTGCCTCGT	Reverse
Black	NDSU_IND_11_46.0053	TTGACACCTTCATCCTTTACAACTACCACA	Forward	217
Black	NDSU_IND_11_46.0053	GTGATTTTGAAAGGTCTCAATTTGGTTTCAC	Reverse
Black	NDSU_IND_11_46.1232	GTTCTCACCCTTACCATGCCAAAGAA	Forward	100
Black	NDSU_IND_11_46.1232	GCTTTGGTTCAGCTGCTACACCTTTG	Reverse
Black	NDSU_IND_11_46.3843	AATCTCTGCCTCAACCCAGCTCTTTC	Forward	213
Black	NDSU_IND_11_46.3843	TTTCACTACAAATGCTGACCCAAAATCA	Reverse
Black	NDSU_IND_11_46.4821	CAAGTTGCAAGATGGGATGATAAGTTCA	Forward	96
Black	NDSU_IND_11_46.4821	CTCTCAACTTGTTTTGCAAAGTCACGAA	Reverse
Black	NDSU_IND_11_47.0739	CATCTCACTTGTAGCCACTAAAACATATGCAA	Forward	100
Black	NDSU_IND_11_47.0739	CATGCTTGCCACAAATAGAATGAGGA	Reverse
Black	NDSU_IND_11_47.7708	CATGACTCAGTTATATGTGAAAACCCCTTGA	Forward	182
Black	NDSU_IND_11_47.7708	TAAAGGCCATGTTTCAGAGGATGCTG	Reverse
Black	NDSU_IND_11_47.9412	ATCGAAGTGTTGGACGATTTCACGAC	Forward	180
Black	NDSU_IND_11_47.9412	CTTAGCAATAATCACCACTCCAACTTCACA	Reverse
Black	NDSU_IND_11_48.4937	TGACACTTTCCCTTAATCTTTTGATGTTTGG	Forward	195
Black	NDSU_IND_11_48.4937	AATCTTTGGTGAGCAAAATGCACCAG	Reverse
Black	NDSU_IND_11_48.7818	CCACATTCAGACCATAACAAAGTAACAGTTCA	Forward	116
Black	NDSU_IND_11_48.7818	TGATGCCTCTACTGGCTAGCAAACAA	Reverse
Black	NDSU_IND_scaffold_57_00.0089	TCCTCTGTCAGTTTCCACCATAATTGG	Forward	175
Black	NDSU_IND_scaffold_57_00.0089	ATCGAGCTGCTATCAGACCACCCATA	Reverse
DRK	NDSU_IND_01_01.0754	TGAACACAATGGTACATTACCTGTGCTTTAAC	Forward	131
DRK	NDSU_IND_01_01.0754	GAACGAAGGGTTGTGAAACGTGAGAG	Reverse
DRK	NDSU_IND_01_48.2825	TCGAGGTACATGTTGGCCAAGGAA	Forward	108
DRK	NDSU_IND_01_48.2825	TGTTCCTCAAAATAGCACCCCTCACA	Reverse
DRK	NDSU_IND_01_48.3868	GGTGTGTGGTTTGGTTTTGGCATATTT	Forward	96
DRK	NDSU_IND_01_48.3868	TTGACGGTTTTAATTCCCAACTCAACA	Reverse
DRK	NDSU_IND_01_48.7783	CACAACCAACAAGAACAAACCAGCAC	Forward	173
DRK	NDSU_IND_01_48.7783	TCTCTAGAATGCCAAAGCCGACGAC	Reverse
DRK	NDSU_IND_01_48.8078	CAACAACCGACTCGTGTGAATGTACC	Forward	202
DRK	NDSU_IND_01_48.8078	CCAACCAATCACAAACCTTCTATTTCCTTC	Reverse
DRK	NDSU_IND_01_48.9559	GACAACGACAACAGCTTGAGCATGA	Forward	75
DRK	NDSU_IND_01_48.9559	GATGTAAAGGTATGGTACCTGTGTTTGACTGG	Reverse
DRK	NDSU_IND_01_49.2232	GAAGAAAGGTGAAACAAAGATTGAAACTGGA	Forward	167
DRK	NDSU_IND_01_49.2232	TTTACCTGATACAATGCTATCCCACTTCTGA	Reverse
DRK	NDSU_IND_01_49.2719	GACGATCTAGCTGAATCCTGTCTTTCATTC	Forward	183
DRK	NDSU_IND_01_49.2719	CAATATCAACCAAGAAGGTGTCTTTGCATT	Reverse
DRK	NDSU_IND_01_49.5884	TTTCCACTTGTTTGTATGGCCTCAAATATC	Forward	90
DRK	NDSU_IND_01_49.5884	TTGAAAAGGGAAGCAAAAGCCAGAAT	Reverse
DRK	NDSU_IND_01_51.6243	TAAAAGTTGGAACCACGGTGGACAAG	Forward	98
DRK	NDSU_IND_01_51.6243	ATGCACAGAGGAGGATGAGTTCGAG	Reverse
DRK	NDSU_IND_01_51.6775	CCGCTTCATCATCACTCTGTCTCTGT	Forward	106
DRK	NDSU_IND_01_51.6775	ACGCCCCCACCTATGCACATTAAATA	Reverse
DRK	NDSU_IND_02_11.3187	ACCCAATTAGCTAAAAAGCCCCAACC	Forward	132
DRK	NDSU_IND_02_11.3187	CGCATGCCTCACAAATTTCATGG	Reverse
DRK	NDSU_IND_02_43.2960	TCCTTTGTCACATTTGTTATGGTGGATG	Forward	209
DRK	NDSU_IND_02_43.2960	CTCTTTCATCTAAGGATCACATCAACGTCA	Reverse
DRK	NDSU_IND_03_17.3374	TTATCCACCCTTCCTCCATTCACTCC	Forward	115
DRK	NDSU_IND_03_17.3374	TCACACACTTTCTTAGGGTGTGTTTGTTTC	Reverse
DRK	NDSU_IND_03_41.2977	GAGAAAAGCAAGTTCACATAACAAACTTGGTC	Forward	109
DRK	NDSU_IND_03_41.2977	TCTTTGGTTATCATTGTCAACTGCTTCG	Reverse
DRK	NDSU_IND_03_41.6013	ATTAAAATGTCAGCGACACCGACTCC	Forward	125
DRK	NDSU_IND_03_41.6013	TCTAGCTCGTTTTGTTTCCGTAACGTG	Reverse
DRK	NDSU_IND_04_01.1556	CGGGAGCTTTGTGAGTCTTCTTATGG	Forward	234
DRK	NDSU_IND_04_01.1556	GGTGAGGCGCGAATAGCTGTAAGATAA	Reverse
DRK	NDSU_IND_04_02.9663	AAGGCCTCGGTCGTGGAAGAGTT	Forward	89
DRK	NDSU_IND_04_02.9663	TCTTCTTTGTCTCGTCCTACGTCTTCTTCA	Reverse
DRK	NDSU_IND_04_03.2700	TTGAAGCTTGAAAAAGGGTGTTGCAT	Forward	81
DRK	NDSU_IND_04_03.2700	TGTGATCTCTTTGATCTTCCTCCTTTTGA	Reverse
DRK	NDSU_IND_04_03.7865	CCAGATTCGTTTGAGCAATTGGTTACTG	Forward	187
DRK	NDSU_IND_04_03.7865	TGCCTAAAACGGGTGTTTTCAATATAAGTCA	Reverse
DRK	NDSU_IND_04_40.3798	GGTTTTGCACGTTCTGGATCCACTATT	Forward	140
DRK	NDSU_IND_04_40.3798	GTGCTAGTGTGAGCGACAATGCTTCT	Reverse
DRK	NDSU_IND_05_34.4712	CATTGTTGACCCCAACAGGAGAAAGA	Forward	201
DRK	NDSU_IND_05_34.4712	TTCCAACACAAGGAACACCACGAAAT	Reverse
DRK	NDSU_IND_05_37.4227	CTTCATCTTTCGCCATGCTACTGTCC	Forward	92
DRK	NDSU_IND_05_37.4227	TTTCAGCCTTATCTGCATGCACAAGT	Reverse
DRK	NDSU_IND_05_38.0194	TGCTTAAAATGTTAGGATATCTCCCGATTGA	Forward	196
DRK	NDSU_IND_05_38.0194	CACCTCTCAACTTCACGTTCTGGTCA	Reverse
DRK	NDSU_IND_05_38.1564	ATTCCACTGCTTGCATTTCGGTATGA	Forward	192
DRK	NDSU_IND_05_38.1564	CAATTTCAAAATTCGATCCACGAACG	Reverse
DRK	NDSU_IND_05_38.2675	AAGACAAGCTCCTTGCTTCCTCCATC	Forward	224
DRK	NDSU_IND_05_38.2675	CAGACCGCGAGATTCGAAGCCTA	Reverse
DRK	NDSU_IND_05_38.3854	GCTTGCTGTGGTTTTCATAAGCCTTTC	Forward	252
DRK	NDSU_IND_05_38.3854	CACAGCTGCATCAAAAACAAGACATCA	Reverse
DRK	NDSU_IND_05_39.1134	CCAGTAAAGAAATGGCAAAATCAAGAAAAGC	Forward	110
DRK	NDSU_IND_05_39.1134	TGACAGCAGACTAGAGGAGCATTATGTGG	Reverse
DRK	NDSU_IND_05_39.3356	TCCTTTCATCTTTGGCATATCTTGTGC	Forward	70
DRK	NDSU_IND_05_39.3356	ACCTGGAAGGTAAAGCATGAGCTGAA	Reverse
DRK	NDSU_IND_05_39.4027	CAGCTTCGAAGAGGGCATGTGG	Forward	138
DRK	NDSU_IND_05_39.4027	GGAATCCAAGCAAGAGAAGACAAGGAA	Reverse
DRK	NDSU_IND_05_39.4273	CAAAATCGATTATCTGGTTTCTCAATGCAC	Forward	111
DRK	NDSU_IND_05_39.4273	GTGGTGCGCAATTGTGCTATGTGT	Reverse
DRK	NDSU_IND_05_39.5025	TGAAAATGGTGATGAGGAAGAGGAGGTA	Forward	98
DRK	NDSU_IND_05_39.5025	GGTGCCACTCCAAATCATCTTCAGTC	Reverse
DRK	NDSU_IND_05_39.7822	ATATGTATGGTCACGGCATGGTCTCC	Forward	203
DRK	NDSU_IND_05_39.7822	AAGGGTGTTATTGGCTGTGTTATGCAA	Reverse
DRK	NDSU_IND_06_20.9235	ACCTCATTGCAACAATTCCACCAAAA	Forward	109
DRK	NDSU_IND_06_20.9235	TGAGCAGAGTTGAGAGGGAGAAGAGG	Reverse
DRK	NDSU_IND_06_21.3681	TGGTTTTGAACTGAACTTCATGGTTGC	Forward	180
DRK	NDSU_IND_06_21.3681	TGTGCGTCAATGTAATGCAAGGAATC	Reverse
DRK	NDSU_IND_07_04.1835	CCAAACAAGGCTCCACCCAGAGT	Forward	90
DRK	NDSU_IND_07_04.1835	TGCTCTGGGCTCAATTTCTGAGG	Reverse
DRK	NDSU_IND_07_27.7362	CCGTTGATGGAAGATGTTGACTGTGA	Forward	144
DRK	NDSU_IND_07_27.7362	TAGGACCCACCACAAATTTCCCCTAA	Reverse
DRK	NDSU_IND_08_39.3989	AGGGTACCTTTCCATTCTGGCCTCAT	Forward	130
DRK	NDSU_IND_08_39.3989	TCCCACCACCTATCCTCTATCCCAAG	Reverse
DRK	NDSU_IND_08_41.3870	TGGGAAGGAAGAAACGGTTGGAGTAG	Forward	126
DRK	NDSU_IND_08_41.3870	TCTCCTTGCACCCATCTCTCTATGCT	Reverse
DRK	NDSU_IND_08_53.8819	AATGGAAGCATTGTTCTTGAACTAAGGTGA	Forward	134
DRK	NDSU_IND_08_53.8819	GCAAACCGGATTGGACCTGAAAT	Reverse
DRK	NDSU_IND_08_58.3835	TGGTAAAATGAAGGTTGCTAAAAACTTGGTG	Forward	221
DRK	NDSU_IND_08_58.3835	TTTCATCTTCTCCATTTGCTTTTTCAGC	Reverse
DRK	NDSU_IND_08_58.6054	TGTATATGGTGTCCCTCCACCACCAC	Forward	98
DRK	NDSU_IND_08_58.6054	TACAACACTGAACACTTGCAGCAGGA	Reverse
DRK	NDSU_IND_08_58.6703	TGGACCTAGATTCCTAAGCGACCCTAAA	Forward	230
DRK	NDSU_IND_08_58.6703	CTTCCTCCAATCCAATCCACACTGAG	Reverse
DRK	NDSU_IND_09_00.3637	ATCCTCGATTAAGGGCTCCAAGACAA	Forward	92
DRK	NDSU_IND_09_00.3637	GATGGGCCCTCTGATGTGTTCAAGTA	Reverse
DRK	NDSU_IND_09_00.6225	CCTTAAAACCGATCTCCAACACATTTTTC	Forward	125
DRK	NDSU_IND_09_00.6225	TCCATAATATGTTGTCTCACGTACGAACTGTC	Reverse
DRK	NDSU_IND_09_10.7911	AGTCAAGGGACTCAAAAGCACACCAT	Forward	101
DRK	NDSU_IND_09_10.7911	GATGTGGATAGAACTTTGTCATTGGTAAGTGC	Reverse
DRK	NDSU_IND_09_11.1452	TCCGTGACCTTTCTTTATTGGAGGAAA	Forward	203
DRK	NDSU_IND_09_11.1452	GAAATTACAATTGGGTATTCTTGGGTGCAT	Reverse
DRK	NDSU_IND_09_21.8357	GCAAGAGCAAGAACAAGACGCTGAAT	Forward	212
DRK	NDSU_IND_09_21.8357	CACAAGTTCCAAATGAAATAAGCACACG	Reverse
DRK	NDSU_IND_09_27.2880	GCAACAACCTCCCCTAAAATCCAAAA	Forward	100
DRK	NDSU_IND_09_27.2880	CAGAAGTTGTTGGATCTTCCCTTGTCA	Reverse
DRK	NDSU_IND_09_35.8461	GGTTCATGAATCATTCCTCCCAAACA	Forward	136
DRK	NDSU_IND_09_35.8461	AAGTTCGTAAACGTCCCTGTTGCAGA	Reverse
DRK	NDSU_IND_09_35.9501	ACTGCACAAGGGCCAATATTTGTCAG	Forward	134
DRK	NDSU_IND_09_35.9501	GCTTAGAAAATGAGCAGACAGGGATGC	Reverse
DRK	NDSU_IND_10_04.3589	TCTTATCACCATAGATGGCAGAAAAGTGTTG	Forward	105
DRK	NDSU_IND_10_04.3589	TGATCTCCCCTAGGAAATCTCTCTCTCAA	Reverse
DRK	NDSU_IND_10_38.6627	AGACAGAAACTACCCCACCTCCCAAA	Forward	154
DRK	NDSU_IND_10_38.6627	TGCCGCCATGTAATTAGGCAATGTAG	Reverse
DRK	NDSU_IND_10_38.7950	GTGGTGTTGGTTTGTTGTTGTTGTGG	Forward	97
DRK	NDSU_IND_10_38.7950	CAAGAAACCCTCAAGAAACCTCCTCAC	Reverse
DRK	NDSU_IND_10_39.0009	GCCAAAATCATTCACCAAGTTGATCC	Forward	138
DRK	NDSU_IND_10_39.0009	TCCAAAAGTGTAGGAAGAGACGGTGTG	Reverse
DRK	NDSU_IND_10_39.0247	ATGATTTCCAGCAAGAGGCTCGAGTT	Forward	202
DRK	NDSU_IND_10_39.0247	GTGACATGAGCGGAAGGAAGTGTCTT	Reverse
DRK	NDSU_IND_11_03.9145	TGCACGTTTCACGGTGTAGGTATTGT	Forward	267
DRK	NDSU_IND_11_03.9145	GTCATACGAATATACCGACACGCCATTT	Reverse
DRK	NDSU_IND_11_08.2116	CGTTACTTCAAAGAAAACCTACCTCAAAGTGG	Forward	139
DRK	NDSU_IND_11_08.2116	GTGCTAGTTTGTCAACGCACTTCAGC	Reverse
DRK	NDSU_IND_11_10.7214	CTGGTTCATTCACGTACAAAGCATGTG	Forward	214
DRK	NDSU_IND_11_10.7214	CCATTAGTGGTGGTTAGACAGTGGATGG	Reverse
DRK	NDSU_IND_scaffold_111_00.0093	GGAAATTGAAATGAGTAGGGTTTGGATGTT	Forward	185
DRK	NDSU_IND_scaffold_111_00.0093	TCGTGAGGTATGACCAAGGGCTTATG	Reverse
LRK	NDSU_IND_01_00.2522	TGGTGGATACCCAGGAAAATAATTGCT	Forward	165
LRK	NDSU_IND_01_00.2522	TGAGTGTTTCAACCCTTATACAGAGGTGTCC	Reverse
LRK	NDSU_IND_01_00.9038	GCGTGGGTGGATCTTATTTTGAGGAA	Forward	79
LRK	NDSU_IND_01_00.9038	TGACAAACCTATTCTATGCACTTTGTGTGC	Reverse
LRK	NDSU_IND_01_01.0242	GGATGGTGGAATTGGAAGTTTTGGAT	Forward	184
LRK	NDSU_IND_01_01.0242	GACCTGGATGTCGAGTCTCATGTTCA	Reverse
LRK	NDSU_IND_01_02.1685	AAAACCCTCTATTCCAGAAACAGCCAAA	Forward	193
LRK	NDSU_IND_01_02.1685	ATGATTTCGTGTTTCATTCGGGCTTT	Reverse
LRK	NDSU_IND_01_02.9586	TGCAGTTGCTATACCCCACTTACATGC	Forward	134
LRK	NDSU_IND_01_02.9586	GATGACTGTCCCACAGCATAACTCCA	Reverse
LRK	NDSU_IND_01_03.1915	CCTCAACTAATTGGGTTGGGTCTTTCA	Forward	86
LRK	NDSU_IND_01_03.1915	GCGTATTTTCGTCTTTTCAGACTGGAATTG	Reverse
LRK	NDSU_IND_01_03.2576	AGCGAATCGTAGTCAACGTGATAAAACC	Forward	132
LRK	NDSU_IND_01_03.2576	CCATGAACAGAGTTAGATTCGCTTCACC	Reverse
LRK	NDSU_IND_01_07.1565	CTCAGCTACAGCGTGGTGCAATCATA	Forward	117
LRK	NDSU_IND_01_07.1565	GCCCCCACGATTTTCTTTTCTTTTC	Reverse
LRK	NDSU_IND_01_21.5570	CAGACTCGTGATTTGGCATGAAACAA	Forward	260
LRK	NDSU_IND_01_21.5570	TGCAAATGAAACCCTTTAAGCCATCA	Reverse
LRK	NDSU_IND_01_22.3713	CGGTGCAACTCGTACGTGAGATAACA	Forward	234
LRK	NDSU_IND_01_22.3713	TTAAAGTCCACTGGGGTTGAGTTAGGC	Reverse
LRK	NDSU_IND_01_32.8029	GGGTGTATACCCTAGCTGGGCAACAATA	Forward	241
LRK	NDSU_IND_01_32.8029	AGTTTAATTCAACCTGTCAAACCGGCTTAT	Reverse
LRK	NDSU_IND_01_35.3573	TCAGGGTAAGTATTTGTTGGGTTCTTTTTCA	Forward	112
LRK	NDSU_IND_01_35.3573	ACACCACAAATCACCACCATCAACAC	Reverse
LRK	NDSU_IND_01_38.4716	TGCCGAGATGAAAGTTAATGAAATGGTT	Forward	99
LRK	NDSU_IND_01_38.4716	TTCCCTTCCTTTTGCTCTTTCTCCAA	Reverse
LRK	NDSU_IND_01_38.4812	TCCAAAACACCATATGTTTCACCCATTT	Forward	131
LRK	NDSU_IND_01_38.4812	TGTGTATTGCTTCCGCGTACGTTTTT	Reverse
LRK	NDSU_IND_01_39.3717	ACCTGCATCATTACGAAACCAAACCA	Forward	272
LRK	NDSU_IND_01_39.3717	TGGTAATACGTGTGCTTTTGCAGGTG	Reverse
LRK	NDSU_IND_01_42.2751	GGTTGGGGAGGAAACTTTGGATGTTA	Forward	142
LRK	NDSU_IND_01_42.2751	CCTTCTCCAATTTAACTTCCAGGACCA	Reverse
LRK	NDSU_IND_01_43.9433	TTGGTGTTAGAGTGGGTTTGTTAGTTTTTGA	Forward	180
LRK	NDSU_IND_01_43.9433	CTTCCAAAGGCTCTTGACTTCTACTCTCCT	Reverse
LRK	NDSU_IND_01_44.6530	GGGTGGTCTGATAAGCCCAACAAACT	Forward	166
LRK	NDSU_IND_01_44.6530	CTATGTGTTGGAGATCCCGCATCG	Reverse
LRK	NDSU_IND_01_45.0657	CCGGTGCGGTTTTGTTTGATCTAGT	Forward	98
LRK	NDSU_IND_01_45.0657	CGAACCGAACCAGACCAGAGTGAAT	Reverse
LRK	NDSU_IND_01_46.8566	ATAGATGACCTTTCTTTCGTGATTTCCCTGA	Forward	110
LRK	NDSU_IND_01_46.8566	TTTTTCTTTGCAACTTTGCGTCTTGTG	Reverse
LRK	NDSU_IND_01_48.0411	TTGCAGTTCTCCCTTTCACCTCAATG	Forward	168
LRK	NDSU_IND_01_48.0411	CGAAACTGAGAAAGAAAACGGCGAAA	Reverse
LRK	NDSU_IND_01_48.1364	GAGGTTCTTGTCATAGCCGAGCGAGT	Forward	145
LRK	NDSU_IND_01_48.1364	CTACGTGAAGTGATGTGCAACCCAGA	Reverse
LRK	NDSU_IND_01_48.2372	GTGTTTTTGTGGTAACGGAAGAAAGTGG	Forward	97
LRK	NDSU_IND_01_48.2372	TCCGGCTTAAATTTTGAAGACTTCCATT	Reverse
LRK	NDSU_IND_01_48.3145	CTCAAATCCCCACAAATCCCTCCTTA	Forward	90
LRK	NDSU_IND_01_48.3145	GGTTCACTTGCAGATGTGATTAACAACAGA	Reverse
LRK	NDSU_IND_01_48.3436	CACCATCACTAATCCATCTCCTCAGCA	Forward	90
LRK	NDSU_IND_01_48.3436	CCACGCTCCTCCTGAAGCTTATCTTT	Reverse
LRK	NDSU_IND_01_48.3515	CCAAACAAGGGTCAATTAAATCCAACAG	Forward	98
LRK	NDSU_IND_01_48.3515	CATGAGTAGACGCTTGAAAATGAGTGAGG	Reverse
LRK	NDSU_IND_01_48.3867	GGTGTGTGGTTTGGTTTTGGCATATTT	Forward	96
LRK	NDSU_IND_01_48.3867	TTGACGGTTTTAATTCCCAACTCAACA	Reverse
LRK	NDSU_IND_01_48.3873	TCTATGGCGCAAGCCTTATTCTGTGT	Forward	125
LRK	NDSU_IND_01_48.3873	AACACCTCAGCAATCAGCATTATGTTACAG	Reverse
LRK	NDSU_IND_01_48.4096	TCAGAACAAAACGTAAGGCAGAGCAAA	Forward	228
LRK	NDSU_IND_01_48.4096	GTACTCATGCCATGCATGTAGCTCTCTC	Reverse
LRK	NDSU_IND_01_48.4459	GGTGGAGGAAGAAATTGCCCTCA	Forward	106
LRK	NDSU_IND_01_48.4459	AGAGAGAGAAAGATGACGAGTGGTGGATATT	Reverse
LRK	NDSU_IND_01_48.6174	GGAAACCCATCAGATTTGGTGATCG	Forward	130
LRK	NDSU_IND_01_48.6174	ACCTCCACGTGAATACACATCTCCTGT	Reverse
LRK	NDSU_IND_01_48.6282	CTTAGAGGAGTAGACAGCAATGGGCAAA	Forward	115
LRK	NDSU_IND_01_48.6282	GGCACTTCACTCATTAAAGTTCACCCAAA	Reverse
LRK	NDSU_IND_01_48.6456	AGCCACATAGTTCGTTGTTTTGCGATA	Forward	77
LRK	NDSU_IND_01_48.6456	TGAACTTCTACAACATGGATCAACTTGGTG	Reverse
LRK	NDSU_IND_01_48.7013	ATTTGTCGCGGCACATATACCATAGG	Forward	206
LRK	NDSU_IND_01_48.7013	CAGCTTCTTTGGATAAAGAGGATGATGCTT	Reverse
LRK	NDSU_IND_01_48.7027	CCTCATTTGAGGTTTCTATGCACGATTT	Forward	87
LRK	NDSU_IND_01_48.7027	AAAAAGAACCTTGACCTTCTTATTGCATGG	Reverse
LRK	NDSU_IND_01_48.7205	TGTGTTACGTCCAAAGACACAACTGGA	Forward	163
LRK	NDSU_IND_01_48.7205	TTGACCTTAGTTTCTTTTGTTAGGGGATGTG	Reverse
LRK	NDSU_IND_01_48.7968	CAAAACCAATGATTCAAAAGCGTTGATG	Forward	167
LRK	NDSU_IND_01_48.7968	TCGTGGTGTACTTATCTATGCAAAGCGATA	Reverse
LRK	NDSU_IND_01_48.8111	CGTTGTTGCTTCACAATTCCAACAAA	Forward	131
LRK	NDSU_IND_01_48.8111	AATCAAAAGGCCTTGCTGAAAAATGG	Reverse
LRK	NDSU_IND_01_48.8667	TTTTGCCTAATTGCAGTCAAAAGTGGA	Forward	123
LRK	NDSU_IND_01_48.8667	AAAAAGGAGATGATGGGTGCAGGTCT	Reverse
LRK	NDSU_IND_01_48.9412	TCCAACAATCTCGAGTTAAATAAGGAGTACCA	Forward	179
LRK	NDSU_IND_01_48.9412	TCACAACAAATATCAGGAGGGCATCA	Reverse
LRK	NDSU_IND_01_48.9501	GCCTGGACTCTAGAACAGGATTCACACA	Forward	130
LRK	NDSU_IND_01_48.9501	TGAGCCCTATTCCAGATGGACAAAAA	Reverse
LRK	NDSU_IND_01_48.9830	ACCATGGACTATGTTATTGCCATTTGATG	Forward	165
LRK	NDSU_IND_01_48.9830	CATCCCCTTTAATTGCATTATAGCACGAA	Reverse
LRK	NDSU_IND_01_49.0674	TCACTGCAGTCGCTGATTTCGTAAAA	Forward	127
LRK	NDSU_IND_01_49.0674	CCGAGGTAACGAATTCTCACAATTTCC	Reverse
LRK	NDSU_IND_01_49.1770	CCACCTCTCTCACTTCCAACTCCTCA	Forward	115
LRK	NDSU_IND_01_49.1770	GGAGGAGGAGGGGATGAATGGAAT	Reverse
LRK	NDSU_IND_01_49.2234	GAAGAAAGGTGAAACAAAGATTGAAACTGGA	Forward	167
LRK	NDSU_IND_01_49.2234	TTTACCTGATACAATGCTATCCCACTTCTGA	Reverse
LRK	NDSU_IND_01_49.2266	TGTGGGATGGTAAACAGCCTTCATTT	Forward	91
LRK	NDSU_IND_01_49.2266	TGAATAGGGTCTTCTCAAAATGGAAACTCC	Reverse
LRK	NDSU_IND_01_49.3239	GCCTTTAGATGTTGAGATTGCGTTCG	Forward	194
LRK	NDSU_IND_01_49.3239	CACGCGCTCTACCACTGAGCTAAGAC	Reverse
LRK	NDSU_IND_01_49.3391	AATAAAACCCCACAACACGCTCACG	Forward	236
LRK	NDSU_IND_01_49.3391	GTTCATCGTGAACCTCATCCCTCCTT	Reverse
LRK	NDSU_IND_01_49.3399	TCATATGATGCAAGAAAAAGCGTGGA	Forward	110
LRK	NDSU_IND_01_49.3399	GGGATTTTATGTCAGCCTTCTGCTCA	Reverse
LRK	NDSU_IND_01_49.3482	TTTCCAACGTGCTTCTCAAGCTTTTC	Forward	87
LRK	NDSU_IND_01_49.3482	ACGCGTTTCCACAACATGTAAGAAGG	Reverse
LRK	NDSU_IND_01_49.4215	GTCACACGGTGATTTTCAAGCACTCA	Forward	87
LRK	NDSU_IND_01_49.4215	CAACAATATAGAATCGGATTTGGGAGGTG	Reverse
LRK	NDSU_IND_01_49.4801	GTGCTTCTCCCATGGATACACAACG	Forward	135
LRK	NDSU_IND_01_49.4801	TGTGGTTGAAATCCTGTCAATTTCAGCTAT	Reverse
LRK	NDSU_IND_01_49.5047	TCCATAGCCTTGGGAATTTTGAGTCAG	Forward	96
LRK	NDSU_IND_01_49.5047	CTCAATTTTGGGTCTTTGCGTTTTCA	Reverse
LRK	NDSU_IND_01_49.5468	GCAGATCCATTAGACACAAGAGAAACAAACA	Forward	80
LRK	NDSU_IND_01_49.5468	TCATCTTTAAGACACTTTGTAGCAGCACTGG	Reverse
LRK	NDSU_IND_01_49.5882	TTTCCACTTGTTTGTATGGCCTCAAATATC	Forward	90
LRK	NDSU_IND_01_49.5882	TTGAAAAGGGAAGCAAAAGCCAGAAT	Reverse
LRK	NDSU_IND_01_49.6054	GCTGAAACTTCAAAGGCGTTTTTCTCTC	Forward	130
LRK	NDSU_IND_01_49.6054	TCCTCAACTGGTTCACTTTTGTCTTGAA	Reverse
LRK	NDSU_IND_01_49.6175	GGGAGATCATGAAAAATGGAAGCACA	Forward	195
LRK	NDSU_IND_01_49.6175	CAATTGGTGTTGGGTTTCAATCAACC	Reverse
LRK	NDSU_IND_01_49.6410	CATTTGCATGTACCTTTTGACACGACA	Forward	144
LRK	NDSU_IND_01_49.6410	TGGCGCTCCTGTGAAACAGCTTATAC	Reverse
LRK	NDSU_IND_01_49.6670	CCTAGGAATAATTTCATGAAGCGTGGAAA	Forward	177
LRK	NDSU_IND_01_49.6670	TCCCACTCTTATCGAAGACCAACTGAA	Reverse
LRK	NDSU_IND_01_49.7015	CATCAGAACTTTTCATTCAGCAAAGGTGTA	Forward	86
LRK	NDSU_IND_01_49.7015	TTCAGGCTCTTGTTTTGCAGATGTATCA	Reverse
LRK	NDSU_IND_01_49.8456	TCTTCATTTCAGAGGTAGGGCTGTGC	Forward	187
LRK	NDSU_IND_01_49.8456	TCATCAATTTCGGTGGTCACATCAAA	Reverse
LRK	NDSU_IND_01_49.8757	TGACTCAAACGAATCAAGGTGCTGAA	Forward	115
LRK	NDSU_IND_01_49.8757	AACCAACACCTCTTTTCGGGAATATCA	Reverse
LRK	NDSU_IND_01_49.8796	TCACTTATGGCACTCCATCTCATGAATTT	Forward	104
LRK	NDSU_IND_01_49.8796	TTGAAAAACAAAGCGGAATCTTGTCG	Reverse
LRK	NDSU_IND_01_49.8820	TTCCCGTGAGAGTCCATTTCATCAAT	Forward	125
LRK	NDSU_IND_01_49.8820	CGTCTAACGCGGTGATGTGAAGACT	Reverse
LRK	NDSU_IND_01_49.8858	GCACTGCATACTGCACACAACACAC	Forward	96
LRK	NDSU_IND_01_49.8858	CGTTGGCATTTTGGTAAGTAACACCTTC	Reverse
LRK	NDSU_IND_01_49.8989	ATTGCTGCAGATCTCCAACCAGAAAA	Forward	212
LRK	NDSU_IND_01_49.8989	CTCTACTCCAGTAAACCCTTGTGCCAAA	Reverse
LRK	NDSU_IND_01_50.1041	CGAGAATCTGACTGAGCAAATGAAATGA	Forward	257
LRK	NDSU_IND_01_50.1041	GAAGGTTCCAAGAATGTTTCCAAGTTCA	Reverse
LRK	NDSU_IND_01_50.1466	AGCTCAGCCCCATGATACCAAATGTA	Forward	202
LRK	NDSU_IND_01_50.1466	ACCCCACACTAGAATCCAAGGCAAAC	Reverse
LRK	NDSU_IND_01_50.1716	ATGGCAGTAGCAAAATGCTTGGGTAA	Forward	109
LRK	NDSU_IND_01_50.1716	TTGTGGTGCCACTTCTTATATATGTTTCAGG	Reverse
LRK	NDSU_IND_01_50.2219	CTCAAGAACCTGCAACAAACACCAAA	Forward	154
LRK	NDSU_IND_01_50.2219	AAGGGTGTAGTTGGGGGTATAAGTGGTG	Reverse
LRK	NDSU_IND_01_51.4479	TGCCCAATTTGGTCTTAACTTCTTAATCG	Forward	163
LRK	NDSU_IND_01_51.4479	CAAAGAAAAGCATAAACCAAGGGTGGA	Reverse
LRK	NDSU_IND_01_51.5203	GCTGAGGTGGATAAAAGGGTATCTGCAA	Forward	140
LRK	NDSU_IND_01_51.5203	CACGGATCCTGTGCCATATGAGTATGA	Reverse
LRK	NDSU_IND_01_51.5998	AAAACTTTGACGCCGTCTGTGAAAAC	Forward	203
LRK	NDSU_IND_01_51.5998	ACGCTACACCTTGGTTCCACTTCCTC	Reverse
LRK	NDSU_IND_01_51.7648	TTCATGTCTCCCAAGCTTCATGTCAG	Forward	240
LRK	NDSU_IND_01_51.7648	TGAGAAAGTGTGTTGGAAATCTCACATCC	Reverse
LRK	NDSU_IND_02_00.0689	TCCTCACCCAATATCACGTCTGTAGTAAGTC	Forward	110
LRK	NDSU_IND_02_00.0689	TGCCCTCTATCCCAACCAACATTCTA	Reverse
LRK	NDSU_IND_02_00.2186	GCAGCATACTCCAGGACAATTGCTAAA	Forward	179
LRK	NDSU_IND_02_00.2186	TCCATGCATTTTCATGTTGTGATGAG	Reverse
LRK	NDSU_IND_02_00.3510	TATTTTTCCGGACAGCCTTCATTGCT	Forward	128
LRK	NDSU_IND_02_00.3510	GTGACAGTCAACGGCACAAAGTGGTA	Reverse
LRK	NDSU_IND_02_00.4083	TGGTACACTGCAAGTCATGACCGAAT	Forward	162
LRK	NDSU_IND_02_00.4083	ATGTACGACCTCCGAAGAGCATTCAA	Reverse
LRK	NDSU_IND_02_03.2049	GTTTGATGGAAATGGAAGGGCAAGAT	Forward	272
LRK	NDSU_IND_02_03.2049	TGCAAGAGGAGGAGGTGGTTGATAGA	Reverse
LRK	NDSU_IND_02_03.2921	AGACGCCTTGGTAGATTAAGGGAGGA	Forward	200
LRK	NDSU_IND_02_03.2921	GGTCCCATTCCATTGCAACCTTTATT	Reverse
LRK	NDSU_IND_02_03.3798	TCAATTCCGTATTATGGTAGGAGAGCACA	Forward	207
LRK	NDSU_IND_02_03.3798	TGTGACCTATGTCTACCAGTAGTGTCAACGA	Reverse
LRK	NDSU_IND_02_03.3804	TGTGACCTATGTCTACCAGTAGTGTCAACGA	Forward	207
LRK	NDSU_IND_02_03.3804	TCAATTCCGTATTATGGTAGGAGAGCACA	Reverse
LRK	NDSU_IND_02_03.3942	TGAGATGTGTCATTAGCCCATTAAAGCA	Forward	122
LRK	NDSU_IND_02_03.3942	CGGTGGGACTCTGCATAGGTTTTGTT	Reverse
LRK	NDSU_IND_02_03.5440	TGAATGAGGTTCGCACACTCCTCTT	Forward	81
LRK	NDSU_IND_02_03.5440	AAGAATGTTGGTGTCCAATACATATGTTCCA	Reverse
LRK	NDSU_IND_02_03.6382	GGGAATTTCTTCAAACAGGTAAGGAGCA	Forward	140
LRK	NDSU_IND_02_03.6382	GGCTCACTTTTGCAATACCCTCTCTG	Reverse
LRK	NDSU_IND_02_03.9126	CGTTTGATGCACATTGAGGGACAATA	Forward	190
LRK	NDSU_IND_02_03.9126	CTACTTCCTGGCCCCTTTCTCTTCCT	Reverse
LRK	NDSU_IND_02_04.0147	TGAATTTCTTTGTTTCTGTGCGTGCAT	Forward	113
LRK	NDSU_IND_02_04.0147	CATGAAAAGAAAAAGGCTTGGTTTCACA	Reverse
LRK	NDSU_IND_02_05.6000	GAACTTCAAGGACAGTGTCGGCAAA	Forward	160
LRK	NDSU_IND_02_05.6000	CGGATGAAACAAAAGCTTGCTGAGAG	Reverse
LRK	NDSU_IND_02_06.4323	AGGAGTTGGAATCACCCAGAGTGAGC	Forward	238
LRK	NDSU_IND_02_06.4323	GACCTTGCCAACAACAAGTGGACTCT	Reverse
LRK	NDSU_IND_02_06.8344	TGCGTACAGATTCATTTAAGTGGTGTTGA	Forward	172
LRK	NDSU_IND_02_06.8344	TTTTCCCTTTCATGGCCAAACTATCC	Reverse
LRK	NDSU_IND_02_35.4635	TCCCAAACCACTTTAATTAAGAGAACACGA	Forward	118
LRK	NDSU_IND_02_35.4635	TTACCTGAGGGGATAATGTTGGCACA	Reverse
LRK	NDSU_IND_02_35.4650	ATAGTATCAACGGCGCATGCCAAC	Forward	280
LRK	NDSU_IND_02_35.4650	GAAAACTCCATCATCCACACCCATCT	Reverse
LRK	NDSU_IND_02_41.0858	AGTGTGGAAATGTTTTGTGGGGTCAA	Forward	121
LRK	NDSU_IND_02_41.0858	GTTCTTGGGAAACATCAGTGGAGAGC	Reverse
LRK	NDSU_IND_02_44.1478	TGTGACCAGCGAGGTTCCAAAGTT	Forward	120
LRK	NDSU_IND_02_44.1478	CAGCTGAAAGGATCAAGTTAAAGTGATTAGGA	Reverse
LRK	NDSU_IND_02_44.2458	CGCATAACCTAACATTTATATACGCGGTGTT	Forward	186
LRK	NDSU_IND_02_44.2458	TCCTCAATCTCCTTTGTCGTTTTCACA	Reverse
LRK	NDSU_IND_02_44.9107	GTGCATGAAATGTTTGCAAAGCTCCT	Forward	166
LRK	NDSU_IND_02_44.9107	TCAGAAGAAGATTGCAACACTGGATTTG	Reverse
LRK	NDSU_IND_02_46.5007	CAAAGCTAAGCTAGAAACAAAATGGATTCACC	Forward	105
LRK	NDSU_IND_02_46.5007	GCTTGTGGATGTGTCTTGCTCCTGAT	Reverse
LRK	NDSU_IND_02_46.5028	AAATTGACATTTTGGCTCGACTTTCTTG	Forward	146
LRK	NDSU_IND_02_46.5028	GTCGCCGATAATTTGGTTATGTGTGC	Reverse
LRK	NDSU_IND_02_46.5823	CAAAGGGAAGGAAAAAGCAACGAAAA	Forward	159
LRK	NDSU_IND_02_46.5823	TGAGGAGTAACAAAGCGCGAAAAATG	Reverse
LRK	NDSU_IND_02_46.7034	CTCAGCAGCCACAGCTCCACATAAG	Forward	203
LRK	NDSU_IND_02_46.7034	GCTTCAACTCCATGATTTTTACGATCCA	Reverse
LRK	NDSU_IND_02_46.7161	TAGGGTCGGAGAAGCTGACACTTGAA	Forward	233
LRK	NDSU_IND_02_46.7161	CTACCCAGCCTGTCCCCGTATTTCTA	Reverse
LRK	NDSU_IND_02_46.8071	GCGGTAAGAAATAGGTTAGTTCACAGACAGC	Forward	166
LRK	NDSU_IND_02_46.8071	TAGGACTGTGGTGCCTAGCTGGAGTG	Reverse
LRK	NDSU_IND_02_46.8209	CATCTTCTGTACCCTCATTCGCCAAC	Forward	221
LRK	NDSU_IND_02_46.8209	TGTGTTATGAACAATTCAAACGTCTGTCCT	Reverse
LRK	NDSU_IND_02_46.9010	GACATAACCTGCGGTGCCTCTAACAA	Forward	152
LRK	NDSU_IND_02_46.9010	AATTCCACGCATCGCTTTCTTCTCTT	Reverse
LRK	NDSU_IND_02_46.9014	AATTCCACGCATCGCTTTCTTCTCTT	Forward	152
LRK	NDSU_IND_02_46.9014	GACATAACCTGCGGTGCCTCTAACAA	Reverse
LRK	NDSU_IND_02_46.9953	GGTAACAAAACCACTTTCCCAACATTCA	Forward	134
LRK	NDSU_IND_02_46.9953	GCCATTGGTGTGAGGAACAGAGAGAG	Reverse
LRK	NDSU_IND_02_46.9956	GGTAACAAAACCACTTTCCCAACATTCA	Forward	134
LRK	NDSU_IND_02_46.9956	GCCATTGGTGTGAGGAACAGAGAGAG	Reverse
LRK	NDSU_IND_02_47.0143	CCCAACATAGAAGAAGCTGTGCGATT	Forward	138
LRK	NDSU_IND_02_47.0143	GGTAGAGTCCTACCCCCAAACCACAT	Reverse
LRK	NDSU_IND_02_47.0418	CATTTGTTAGGACACATGGACAAAAGTCTCT	Forward	100
LRK	NDSU_IND_02_47.0418	AGAAAAAGGGAGATGAATGGTGGTATCAA	Reverse
LRK	NDSU_IND_02_47.0597	TGGAGGATCATCTGTCTAAAGACATTTTCAA	Forward	172
LRK	NDSU_IND_02_47.0597	TGTCCCTCTAGTTGTTAGGTGGTTGTTCA	Reverse
LRK	NDSU_IND_02_47.1617	AGAACCAATTGAAATGTGCCGACTGT	Forward	93
LRK	NDSU_IND_02_47.1617	TGTACAGACAGCGTCCTACCATCTGC	Reverse
LRK	NDSU_IND_02_47.1951	TGCGATTCATCTCTACGCATCTGAAA	Forward	270
LRK	NDSU_IND_02_47.1951	GGTTTACTCGCTGTCATTATTTTGTTATCAGC	Reverse
LRK	NDSU_IND_02_47.2273	CACAGACCAACTGTACCAAAACATGGA	Forward	210
LRK	NDSU_IND_02_47.2273	TGAAACACCAGCCTCATGGAAATG	Reverse
LRK	NDSU_IND_02_47.2806	TGTATTTTTCTCAAGTTGGTATCGGAGTGG	Forward	79
LRK	NDSU_IND_02_47.2806	GAAGAGCGTCTCTCTACAGGATGACCA	Reverse
LRK	NDSU_IND_02_47.2894	TGACTTGGTTTTGTCATTGATGAGTTTGAG	Forward	85
LRK	NDSU_IND_02_47.2894	CCATCAACAATCTTCATTTTCCTCGTTG	Reverse
LRK	NDSU_IND_02_47.3032	AGTAACACGCGGGATTCCATAGCC	Forward	139
LRK	NDSU_IND_02_47.3032	GACATACACCGACAGAGTCCAACACG	Reverse
LRK	NDSU_IND_02_47.3661	GAATGATGGTGACAAGAACATCCCAAA	Forward	218
LRK	NDSU_IND_02_47.3661	CGCTCCTATCTGATGACCCATTTATTGA	Reverse
LRK	NDSU_IND_02_47.3718	GCTTTTCAATTGGTGTTTTGGCATGT	Forward	114
LRK	NDSU_IND_02_47.3718	ATCGTTCAGACCCGATCCGTACATC	Reverse
LRK	NDSU_IND_02_47.4902	GCACACTCCTCCAATCTCACATTCCT	Forward	127
LRK	NDSU_IND_02_47.4902	CAAACTCGTCCCTGTAGGAGAGAACG	Reverse
LRK	NDSU_IND_02_47.4940	TTGTCGGTCATCAATGGTCACTCTGT	Forward	200
LRK	NDSU_IND_02_47.4940	CCAGTTTGGACACATCCCAAACACAT	Reverse
LRK	NDSU_IND_02_47.5742	TCTCGCTGTTCCATTCCATTGTCATA	Forward	230
LRK	NDSU_IND_02_47.5742	TCCCACAACATTGTTCAACGACTCAT	Reverse
LRK	NDSU_IND_02_47.6583	TCTTACCACCATCCCACGCATAATTG	Forward	145
LRK	NDSU_IND_02_47.6583	TGGAATTCGGATCGTGGTTTACCATA	Reverse
LRK	NDSU_IND_02_47.7010	CATGGTTCATGGACTTGGACTGCATA	Forward	179
LRK	NDSU_IND_02_47.7010	CAGAATATATTGGGAGAACCTATGGTTTCAGG	Reverse
LRK	NDSU_IND_02_47.7828	ATATGATGGCTTCCTTCTTGGCTGTG	Forward	195
LRK	NDSU_IND_02_47.7828	AACCGAAAAATGCCATGGGTTCTGTA	Reverse
LRK	NDSU_IND_02_47.9262	AGAGGCCGGTGGACCATTCAGT	Forward	120
LRK	NDSU_IND_02_47.9262	TGTCTCTACCACCAACCTCACAAGGTG	Reverse
LRK	NDSU_IND_02_47.9331	AATGTTTCTCATGGCTTGCGTTTGAG	Forward	126
LRK	NDSU_IND_02_47.9331	TCCAAGTGCTCATAAAGATCTGGAAAACA	Reverse
LRK	NDSU_IND_02_47.9688	GCAATGTCTACTAAGGAAACTACCCGATCA	Forward	220
LRK	NDSU_IND_02_47.9688	TATCGGAATCAAGCTCGAAGAGCGTA	Reverse
LRK	NDSU_IND_03_00.0441	TGAGCAGGAGAGTGTGGGATGATAAGA	Forward	181
LRK	NDSU_IND_03_00.0441	CACGTTCAAGGAGAGTTTGGGTTGAA	Reverse
LRK	NDSU_IND_03_00.1945	GCATTTTACACTTCCGACATATTTGGTCA	Forward	70
LRK	NDSU_IND_03_00.1945	GTGGCAAATGATAAATCAGAATGGCAAC	Reverse
LRK	NDSU_IND_03_01.5447	TGGGAGGTGTTCTCATTTAGTGTGTTCA	Forward	85
LRK	NDSU_IND_03_01.5447	TTGAGCTCCTTAACCCATGGTAAAAACC	Reverse
LRK	NDSU_IND_03_02.6139	CCCGATAATGAAGTTGATAACACTGATGACA	Forward	99
LRK	NDSU_IND_03_02.6139	TCTTCTAGGCTTTCGTGGAGGGTGAT	Reverse
LRK	NDSU_IND_03_02.8032	ACTTCTAAGGTGAGGTTTGCACCCACT	Forward	194
LRK	NDSU_IND_03_02.8032	TTGTTGGGTCTATGGTACCACCCACTA	Reverse
LRK	NDSU_IND_03_02.8458	TGGTCTCTTAAGGCCAATTGAAAAATCA	Forward	80
LRK	NDSU_IND_03_02.8458	TTTAAAAACATCGGGTGCAGAAATGC	Reverse
LRK	NDSU_IND_03_05.0775	TCTCCTTCAAGGGCTCAAAGGATTTC	Forward	136
LRK	NDSU_IND_03_05.0775	TTCATGTAGCAATTTGGGTCATGTCAGT	Reverse
LRK	NDSU_IND_03_05.1792	GGTTGCATTTCATTCTCTGAACGGATA	Forward	89
LRK	NDSU_IND_03_05.1792	CATGAATTCAGAACTCTGCATCCTGACA	Reverse
LRK	NDSU_IND_03_05.1800	CATGAATTCAGAACTCTGCATCCTGACA	Forward	89
LRK	NDSU_IND_03_05.1800	GGTTGCATTTCATTCTCTGAACGGATA	Reverse
LRK	NDSU_IND_03_05.9133	ACGATGAATTTGGGGACGTCGTTATC	Forward	310
LRK	NDSU_IND_03_05.9133	CTTGTCGCTTCCCTTCTAGACCATCA	Reverse
LRK	NDSU_IND_03_09.8972	GACAAAAGTTTAGCTTCTCATCTACGTGCCTA	Forward	136
LRK	NDSU_IND_03_09.8972	AATGTCGCTTTCTTGTAGCATGAGCA	Reverse
LRK	NDSU_IND_03_09.9310	TCCATCTACTTGCTCTGAGTCCAATCG	Forward	131
LRK	NDSU_IND_03_09.9310	CAAAAGTGAAGAACAAAGGTGAAGAGCAA	Reverse
LRK	NDSU_IND_03_10.1230	CCGCCTAGTGATAACTCTCCCATTGA	Forward	213
LRK	NDSU_IND_03_10.1230	TAGGCAAGGGGAGGGTGGTATTTGTA	Reverse
LRK	NDSU_IND_03_12.3622	CCTGCTTCACTGAAATTTTCTCGTACACA	Forward	126
LRK	NDSU_IND_03_12.3622	GCCCTGAGAAGAAGCGGAAGAGTAAC	Reverse
LRK	NDSU_IND_03_30.6056	GCCTGAAATTCGTCTAAGCTATTAAATGTGG	Forward	133
LRK	NDSU_IND_03_30.6056	TCACCATGATAACACAACATCAACCTACG	Reverse
LRK	NDSU_IND_03_30.8825	AATGGTCAAACATGTGGGTGAGTGTG	Forward	214
LRK	NDSU_IND_03_30.8825	TTGGAATAGGCAGTTTGTCCCATGTT	Reverse
LRK	NDSU_IND_03_30.8893	GAAGGCAATGTGTTCCAGATGCATAA	Forward	129
LRK	NDSU_IND_03_30.8893	GTCGCACACGGTCCACATTAGAAGAT	Reverse
LRK	NDSU_IND_03_31.2060	ATCCCTTTTAGAGGCCGACACACATT	Forward	149
LRK	NDSU_IND_03_31.2060	ACGTCAACCAAAAACTGAAGCAAAGG	Reverse
LRK	NDSU_IND_03_31.2066	TAAAATTGGGGGAAAGTGTGAGCTTG	Forward	95
LRK	NDSU_IND_03_31.2066	CAGGTTATGTGTGGGTTTGACTGACG	Reverse
LRK	NDSU_IND_03_33.1872	GGTGTTGTATGAGTGGAGAAGGTGTTGTC	Forward	111
LRK	NDSU_IND_03_33.1872	TTTTCAAAACCAGCGGCATAGTTTCA	Reverse
LRK	NDSU_IND_03_40.7455	GAGGATGCACGTTCGTGACCTTTTTA	Forward	136
LRK	NDSU_IND_03_40.7455	TGTGGCATTGAGAAGATCGAAACAGA	Reverse
LRK	NDSU_IND_03_40.8071	GTCGTGTATGTGTTCAGGCAAATGCT	Forward	70
LRK	NDSU_IND_03_40.8071	TGTTGAGTGCAGGTTAAAAATGATTGAGTG	Reverse
LRK	NDSU_IND_03_41.2978	GAGAAAAGCAAGTTCACATAACAAACTTGGTC	Forward	109
LRK	NDSU_IND_03_41.2978	TCTTTGGTTATCATTGTCAACTGCTTCG	Reverse
LRK	NDSU_IND_03_41.7416	TACCAACTGTTGTGTGCAGCATTGAA	Forward	136
LRK	NDSU_IND_03_41.7416	ATGGATGAGAAACAGTCCAACCAACG	Reverse
LRK	NDSU_IND_03_42.3069	TCTTCTTCTAAGGATATTCAACAACGCTCTGA	Forward	167
LRK	NDSU_IND_03_42.3069	GCTGAATTTGAACAGGGCAAGTCTGT	Reverse
LRK	NDSU_IND_03_42.7009	CTTTTGGATGGGTCATGGCTACACAC	Forward	210
LRK	NDSU_IND_03_42.7009	GAGGAGCATCAGGACCATATCCCAAT	Reverse
LRK	NDSU_IND_03_42.7282	TCTCACTCTGTCAAACACATATCCTTCATTTC	Forward	85
LRK	NDSU_IND_03_42.7282	GAAGGCACACGAGGAGTTCAACAGAA	Reverse
LRK	NDSU_IND_03_43.2522	TGAGATTGTTGTGAGATTGTTGTGAGATTG	Forward	120
LRK	NDSU_IND_03_43.2522	CCAGATTGCAAATCTTATCAAACCAGCA	Reverse
LRK	NDSU_IND_03_44.9083	GACATGCCCCGTAACCTCATGC	Forward	90
LRK	NDSU_IND_03_44.9083	TGTGAGTCGATTTCAGATCGTCAAAATAAAG	Reverse
LRK	NDSU_IND_03_46.4235	TCCACTTTACAAAGAGACACGAGTGGAA	Forward	84
LRK	NDSU_IND_03_46.4235	AAATGTTGGTGTGCAGCTGTCTCAAT	Reverse
LRK	NDSU_IND_04_00.0086	TTTGTTGAGGTTCAGCTCTTGTGCAT	Forward	105
LRK	NDSU_IND_04_00.0086	GTTTTGCAAGGTGTGGGTGAATTGTT	Reverse
LRK	NDSU_IND_04_00.0415	AACAACATCCTAGTTAATCGTTTGAGGCAAT	Forward	139
LRK	NDSU_IND_04_00.0415	GGTTTGTCTTCCCGTACTCAAATTGCTA	Reverse
LRK	NDSU_IND_04_00.0797	ATGGCTCCCAATTTTTGGAGAGAGAG	Forward	84
LRK	NDSU_IND_04_00.0797	GGTGGAGATGGAGAAAAGAATGAACGA	Reverse
LRK	NDSU_IND_04_00.2151	TTCCCCAATTCACACTCTCACCATCT	Forward	117
LRK	NDSU_IND_04_00.2151	TGGTAACGTTTGGAACAGTGAGTGGA	Reverse
LRK	NDSU_IND_04_00.2327	CCTCTTTTCACAAAACCCCAACTTCTG	Forward	192
LRK	NDSU_IND_04_00.2327	GGAGCAAGCTGCTTTTGTGGAATTTA	Reverse
LRK	NDSU_IND_04_00.2332	CACATGCCCATCCAATGTATCCTCTT	Forward	212
LRK	NDSU_IND_04_00.2332	GGAGCAAGCTGCTTTTGTGGAATTTA	Reverse
LRK	NDSU_IND_04_00.3693	TCTGCAACACCATAACTATTCATGCAACTC	Forward	137
LRK	NDSU_IND_04_00.3693	CGTGTTCTATGTTTCGGCACGTGAAT	Reverse
LRK	NDSU_IND_04_01.0570	TTGAACGGATTCGAAAGAAGAGATTATCC	Forward	106
LRK	NDSU_IND_04_01.0570	CCAACGGAATTAAAACCGAAAGAACG	Reverse
LRK	NDSU_IND_04_01.1109	GACTCCATTGGCCAAAATTACACAGG	Forward	204
LRK	NDSU_IND_04_01.1109	GTGTGCGTCCTTTTGCTCTTGACTTT	Reverse
LRK	NDSU_IND_04_01.1972	CCAATCACAACATCAACAGCAACCAT	Forward	230
LRK	NDSU_IND_04_01.1972	CACATCAAAGGCATGGTAACACCAAA	Reverse
LRK	NDSU_IND_04_01.2477	GCATGTCTGTTTTGAAGCTCGAAACTCT	Forward	143
LRK	NDSU_IND_04_01.2477	TGGTCATCGATTAGGGTTTGATCCAG	Reverse
LRK	NDSU_IND_04_01.7988	TCACAACCTCTTTCGAAGATTTCTCAGC	Forward	107
LRK	NDSU_IND_04_01.7988	GGAGAAGACAATGGAGCACACACCTT	Reverse
LRK	NDSU_IND_04_02.4437	CAATTGTTGTTTTGGGATGTCGCTTC	Forward	176
LRK	NDSU_IND_04_02.4437	TTGAAGGGATGTCTATAACATGGGTTTGAG	Reverse
LRK	NDSU_IND_04_02.4685	TCGAGATGTTTAGTTCCTTGGTGTGATG	Forward	245
LRK	NDSU_IND_04_02.4685	GGCTTCCAATGTAATTTAAGATGGCTTCA	Reverse
LRK	NDSU_IND_04_02.5237	TCCCATGATGTGAACAGTTCTAGTGGATATT	Forward	84
LRK	NDSU_IND_04_02.5237	CTCTAAATTGGATTTTCTGTTTGGGTTCAAG	Reverse
LRK	NDSU_IND_04_02.5355	AAATCGAAAGCAATAATTGAGGTCACGA	Forward	126
LRK	NDSU_IND_04_02.5355	TCATTGATAAAGTGAATGGTTGGTATGCAC	Reverse
LRK	NDSU_IND_04_02.8020	ACATCCTCCACCCAGCCAACCTATAC	Forward	122
LRK	NDSU_IND_04_02.8020	CAAGTCACCATGTTGCGTTGCTTCT	Reverse
LRK	NDSU_IND_04_02.9218	AAGCCAAACACTAAGGTGAAGGCAGAG	Forward	86
LRK	NDSU_IND_04_02.9218	CACAACAAACAATCACTGTTCTTCTGGCTA	Reverse
LRK	NDSU_IND_04_02.9667	CGTCCTACGTCTTCTTCATCTTCGTCTTC	Forward	100
LRK	NDSU_IND_04_02.9667	ATACCTGGATTGTCCCGACCAACA	Reverse
LRK	NDSU_IND_04_03.0000	AGATCACAAACAAAGCTGATGCTGTCA	Forward	111
LRK	NDSU_IND_04_03.0000	TGTCCTCTGCACTCAATTAAGGTTCTACACA	Reverse
LRK	NDSU_IND_04_03.1354	TGGACGGAATAGAAACACTTCCAGAAAA	Forward	116
LRK	NDSU_IND_04_03.1354	GGGAAAGGTGTTGACCTTGACAATAACA	Reverse
LRK	NDSU_IND_04_03.1541	TCAGAGCACAGCCTTTTGGTAATTCG	Forward	171
LRK	NDSU_IND_04_03.1541	TTGAGTTGTAGCCATCATTAAGTGCTTCC	Reverse
LRK	NDSU_IND_04_03.5320	GATGCAAACTGCTCAAACCCTTCACT	Forward	208
LRK	NDSU_IND_04_03.5320	TCTAGCAGCAATGTCCTTGTTACCTGCT	Reverse
LRK	NDSU_IND_04_03.5867	CCCATTTTCGATCAAGAAGACGATGA	Forward	132
LRK	NDSU_IND_04_03.5867	TCCCTCTCCTCTGAACTCCTTTGCTC	Reverse
LRK	NDSU_IND_04_03.7620	TGCATTTCTTGTTTTGATGGCTGAAG	Forward	129
LRK	NDSU_IND_04_03.7620	CAATGCCCTTTCTTTCCATTGATTCAT	Reverse
LRK	NDSU_IND_04_06.7591	GCAATCCTTTTTATGCATTTCCTGTTACAC	Forward	85
LRK	NDSU_IND_04_06.7591	GGAGGCTTGACATTGCTTCAGTTCAG	Reverse
LRK	NDSU_IND_04_06.9944	TGGTAATGAGGAGGATGTCCTCAAGAATTT	Forward	105
LRK	NDSU_IND_04_06.9944	CCTTAACAAACACTTTTCATTTCCCCTCCT	Reverse
LRK	NDSU_IND_04_07.2026	TCATCAAAGAACACAACAACACACAAAACAG	Forward	100
LRK	NDSU_IND_04_07.2026	TCGTGGCTTTGGTGGTTTAGGGTTTA	Reverse
LRK	NDSU_IND_04_09.2505	TATTTGTTGGTTTTGGCCATCTGCAC	Forward	174
LRK	NDSU_IND_04_09.2505	ATCCAGCAAGGTGCATCAAATAGCAT	Reverse
LRK	NDSU_IND_04_09.2686	TGACAGATACTTGTCATTGGCCTTTGG	Forward	124
LRK	NDSU_IND_04_09.2686	GGTGAATGAATTGCGACCCAAATTAGA	Reverse
LRK	NDSU_IND_04_09.2847	TCGTGTTTGTTCTAGTGAAAATTCTCATGC	Forward	96
LRK	NDSU_IND_04_09.2847	AAAAGCTGCATAACCACAAACCCAAA	Reverse
LRK	NDSU_IND_04_09.3168	AAGGTTGGTTGTAATGGAGGGGGAAT	Forward	99
LRK	NDSU_IND_04_09.3168	TTTAGCTTTGACTGTCATGTGGCCATT	Reverse
LRK	NDSU_IND_04_09.3875	TCGGCAGCCTTACAAAAATAAGCAAA	Forward	129
LRK	NDSU_IND_04_09.3875	TCATCCTCACACTATGCTCTCTGTATTCCA	Reverse
LRK	NDSU_IND_04_09.4128	TCCCTTTAAAAAGGTGTGTTGGGTGA	Forward	202
LRK	NDSU_IND_04_09.4128	TGCAGGGAGAAATTGCTCGTCAAAT	Reverse
LRK	NDSU_IND_04_09.4136	TGCAGGGAGAAATTGCTCGTCAAAT	Forward	202
LRK	NDSU_IND_04_09.4136	TCCCTTTAAAAAGGTGTGTTGGGTGA	Reverse
LRK	NDSU_IND_04_09.4399	TGCCTAAAAGCAAGTACTTCATTCATCATACG	Forward	131
LRK	NDSU_IND_04_09.4399	AAACATGAGACTTGGGAGTTGGTAAGATAACA	Reverse
LRK	NDSU_IND_04_09.5488	TGCAGGGATATTGTGATGCAAACTATGTTA	Forward	288
LRK	NDSU_IND_04_09.5488	TCCAAGGTCAAATAGCGAGAACAACG	Reverse
LRK	NDSU_IND_04_09.7292	ATGCGGCATTTCATCAAACACTTG	Forward	269
LRK	NDSU_IND_04_09.7292	TCCAAAGTCCTTATTTCTTCTTGAACTGTCC	Reverse
LRK	NDSU_IND_04_09.9164	AAGACACCATGGAATCCAAAGAACCA	Forward	154
LRK	NDSU_IND_04_09.9164	TGGCATTTCTTTACTGGCACCAGATG	Reverse
LRK	NDSU_IND_04_10.1031	TCCCCAAAATGTTTAACAACTCCTTGC	Forward	164
LRK	NDSU_IND_04_10.1031	TGTTTGTTGTGATAAGCATGCCATGAA	Reverse
LRK	NDSU_IND_04_10.1664	TGTGGCAATCACCATCAATTAGGGATA	Forward	240
LRK	NDSU_IND_04_10.1664	ACGGACCGTGCAATACCAATTAAACA	Reverse
LRK	NDSU_IND_04_10.2391	ATCTAGCCCTGAGTCCTGTGTCATGC	Forward	111
LRK	NDSU_IND_04_10.2391	AGTCCAATAGTCTTGGTGGGTGATGG	Reverse
LRK	NDSU_IND_04_10.2412	CATCTTGAAAAGCCATTAAATCCTTCCAG	Forward	108
LRK	NDSU_IND_04_10.2412	TGCAGTTTTGAGAAGGGACATTCTTCTT	Reverse
LRK	NDSU_IND_04_10.3538	TTGGGTTGAGGTTAAAAATGATTGGTTG	Forward	124
LRK	NDSU_IND_04_10.3538	ACCCACATATTAACTCTGGTGGGAAGC	Reverse
LRK	NDSU_IND_04_10.5917	TGCCTAGGCTAATGATGACTAATGATGGA	Forward	159
LRK	NDSU_IND_04_10.5917	TCCCTACTTATCATGCACCTTCAAGGAA	Reverse
LRK	NDSU_IND_04_10.7578	CACCTTCAAGCTGGAGCATAGATGTTGT	Forward	187
LRK	NDSU_IND_04_10.7578	AGCAACTCATTGCATCAAATCCAACC	Reverse
LRK	NDSU_IND_04_10.8431	CAAAATTGTGCTAACAAAGGCCCACA	Forward	138
LRK	NDSU_IND_04_10.8431	ACCTTATGGGGGTGCAGGAAGAAACT	Reverse
LRK	NDSU_IND_04_11.2686	TCCACACCATGAAATTTAGTCCCCAAT	Forward	159
LRK	NDSU_IND_04_11.2686	AAGGGCTTGGGATTGCTGGTGT	Reverse
LRK	NDSU_IND_04_11.3672	GCTTGAGAAGAATCGGTGTATGAAAATGG	Forward	99
LRK	NDSU_IND_04_11.3672	TTTGAGTACCCATGACTTCTGCAGCTC	Reverse
LRK	NDSU_IND_04_11.3875	GTGTGAGTTTGAGTGCCACATTGAGC	Forward	94
LRK	NDSU_IND_04_11.3875	ACCCAAAACCTTAAGACAATGGGTTTGT	Reverse
LRK	NDSU_IND_04_11.5025	CAAGCTTGCAACTTTTGTTTGAAATGC	Forward	187
LRK	NDSU_IND_04_11.5025	GGAGTGCAGGAGGAAAACATTGGGTA	Reverse
LRK	NDSU_IND_04_11.5422	TCGGTTGTAATTGTAGGATTTTGAAGTGTGA	Forward	206
LRK	NDSU_IND_04_11.5422	AATTCCACCGATACAACAGCATGAGC	Reverse
LRK	NDSU_IND_04_12.1976	CGTGGAAAATTTCGTATGGCGAAGTA	Forward	148
LRK	NDSU_IND_04_12.1976	CTCGACCAAGGCTGTTATGGATTTGA	Reverse
LRK	NDSU_IND_04_13.4117	GCTCAATTCAAGGAAGGCATTGCTATT	Forward	151
LRK	NDSU_IND_04_13.4117	TTTGGTTCATGTTGCTTTGCCATTAAC	Reverse
LRK	NDSU_IND_04_13.8564	GATTCAAAGGTCATGTTGGTGATCTCG	Forward	199
LRK	NDSU_IND_04_13.8564	CCACCAACACATCTTCTGGTACCCCTA	Reverse
LRK	NDSU_IND_04_14.4228	CTTTTCCTGTTTTGTTTTGGGCAACTTT	Forward	199
LRK	NDSU_IND_04_14.4228	CAAAATCCACACACTATTTCTGAATTTCACC	Reverse
LRK	NDSU_IND_04_14.7443	ATCCAAAAACTCTTTTGCCCTTGTGC	Forward	90
LRK	NDSU_IND_04_14.7443	CAATGATCGTTGGATGTGCTTCAAAA	Reverse
LRK	NDSU_IND_04_14.7694	TTCCCAAGCTTTTGGCAAACTATTACAA	Forward	172
LRK	NDSU_IND_04_14.7694	ATTTTTCAGCTGAGCAAACCCTGCAT	Reverse
LRK	NDSU_IND_04_15.0172	AACCGAGGCTTCATCTACTTGATCCAT	Forward	89
LRK	NDSU_IND_04_15.0172	TGCGCTCCTCTAAGCTTCACTAAGATAGTTT	Reverse
LRK	NDSU_IND_04_15.0309	AAGTGCATAGTAATTCCCTCCAAGGATCA	Forward	188
LRK	NDSU_IND_04_15.0309	TGTGTTCTTTCATTCCTTTGGCTTTGA	Reverse
LRK	NDSU_IND_04_16.0584	TGGAATGAGAGGACTTTGCTCGTTAGC	Forward	86
LRK	NDSU_IND_04_16.0584	AACTGCGCATGACCAATGAGGAACT	Reverse
LRK	NDSU_IND_04_16.3000	CGAGATCTCTTGGGACACGAGCTAAA	Forward	118
LRK	NDSU_IND_04_16.3000	TGCACAAATTCATGGTAAAAGTGGACA	Reverse
LRK	NDSU_IND_04_16.3771	GGGCCCATGAATGTGGCTAATATCAC	Forward	181
LRK	NDSU_IND_04_16.3771	ATCAGGACCGCTTCCAGGTCAAC	Reverse
LRK	NDSU_IND_04_17.6736	TGAAGCTCAATTCAGATTGTCAAAGTGC	Forward	156
LRK	NDSU_IND_04_17.6736	GTTCCGTGACGCAAGTCAAGCTTTTA	Reverse
LRK	NDSU_IND_04_18.2206	GCAAATGCAACATGAGTTGGAAGACA	Forward	127
LRK	NDSU_IND_04_18.2206	TCAGTTGCAAAAGACTGACTGAACACAA	Reverse
LRK	NDSU_IND_04_18.7562	AATCACTGTTGTTAGGCCACATGCTTTT	Forward	100
LRK	NDSU_IND_04_18.7562	GAGAAGGGGTTTAATTTCAGCATGAGAGTTT	Reverse
LRK	NDSU_IND_04_19.6028	TGAACAAGCATGAATTGGTCTCTTGG	Forward	130
LRK	NDSU_IND_04_19.6028	TCATGTATGTGAGAGTGTTTTGCCTTTCA	Reverse
LRK	NDSU_IND_04_19.6616	GCTTGTCTCTCTTCCATCAGTGGTCA	Forward	180
LRK	NDSU_IND_04_19.6616	TGTCACATAAAGACCTCGAGAAACCAGA	Reverse
LRK	NDSU_IND_04_19.8448	GGACGTTAGGGGTTCAACCTTTATCCA	Forward	107
LRK	NDSU_IND_04_19.8448	GAATGGACATCATCGACCCTTTCTCA	Reverse
LRK	NDSU_IND_04_20.1231	AGGAAACACCCCAACATAGTTCACCA	Forward	116
LRK	NDSU_IND_04_20.1231	GGTGAAAAATTGGCTCACCAAGACC	Reverse
LRK	NDSU_IND_04_21.9568	CTTTTTCAAAGTGCGGTGCAATAGGA	Forward	154
LRK	NDSU_IND_04_21.9568	TTGAAGGCCAGAGAGGAGGTTGC	Reverse
LRK	NDSU_IND_04_23.1210	TGTGAAGAAAATCGTGAAGAAGAGTGTGA	Forward	215
LRK	NDSU_IND_04_23.1210	CTCAAGATCTACGTGCGACATGATGG	Reverse
LRK	NDSU_IND_04_23.1315	AACTCATTTGCAAGAACCTATAGTCCAAGACA	Forward	92
LRK	NDSU_IND_04_23.1315	TGTTGGAATTGGGGGATTGTTCTGTA	Reverse
LRK	NDSU_IND_04_23.2844	GAATTGCAAAATCGATGACCTTCTGC	Forward	207
LRK	NDSU_IND_04_23.2844	TGGTCGCAAAGTTCGATCTAAGGCTA	Reverse
LRK	NDSU_IND_04_23.6976	TGTTTCTGACATTGCTCACAACATTGC	Forward	108
LRK	NDSU_IND_04_23.6976	AGGGGGACAAGCTCTCTCTTTGAAGG	Reverse
LRK	NDSU_IND_04_24.4228	TGTATCTCAATTCAACTGCCATGTTGGT	Forward	213
LRK	NDSU_IND_04_24.4228	TGTTAGTGTGGGTGTGGTTGGTTTTG	Reverse
LRK	NDSU_IND_04_24.4415	CACAAGACAAAGGTGTAAATTGGCACAG	Forward	236
LRK	NDSU_IND_04_24.4415	AGCCGTGTTTTGACCATACAATCACA	Reverse
LRK	NDSU_IND_04_24.4909	TGTGTCTGTGTGTACCACTACCACATTCATT	Forward	131
LRK	NDSU_IND_04_24.4909	AGCTGATCCGCTAATATCGCGTGAC	Reverse
LRK	NDSU_IND_04_25.5575	CACCAAACATACCCAAAAACAAGAGCA	Forward	164
LRK	NDSU_IND_04_25.5575	GCTTCATCTCCCAAATAGAATGCAAGG	Reverse
LRK	NDSU_IND_04_25.5589	GCTTCATCTCCCAAATAGAATGCAAGG	Forward	164
LRK	NDSU_IND_04_25.5589	CACCAAACATACCCAAAAACAAGAGCA	Reverse
LRK	NDSU_IND_04_25.6400	TCCAGAATCACTTTTCCATCCAACCA	Forward	128
LRK	NDSU_IND_04_25.6400	AATATCCAACCCAATGGAAGTTTGCAC	Reverse
LRK	NDSU_IND_04_25.6675	TCCTTTTTCTCTCGGTCTTGCTTTGG	Forward	115
LRK	NDSU_IND_04_25.6675	CTACTGAAGCTGGTGCTGATGCTGGT	Reverse
LRK	NDSU_IND_04_25.7939	CAAGAACGTTGATCCTCGCTAACCTG	Forward	148
LRK	NDSU_IND_04_25.7939	ACTCGCCTTGCTCTTCGTGTCAG	Reverse
LRK	NDSU_IND_04_27.1835	CCAACTTTGGAAGAGGTGTGGAAGAA	Forward	164
LRK	NDSU_IND_04_27.1835	GGAGGAGTAGAAGGCAGTCTCTTCAGC	Reverse
LRK	NDSU_IND_04_27.3739	CTCCTTGGTTCCAGAATTTTGTGGTG	Forward	205
LRK	NDSU_IND_04_27.3739	AACTGGTAAGGGTGAGCCTTTTGCAT	Reverse
LRK	NDSU_IND_04_27.4280	GATTCGTATGCATCGGAAGGACAAAA	Forward	133
LRK	NDSU_IND_04_27.4280	CGAGGATCCAGTCCATCAACCTTTG	Reverse
LRK	NDSU_IND_04_27.6179	TGCTCTCTGGTAATTTGGTCCTTTTGATT	Forward	90
LRK	NDSU_IND_04_27.6179	ACAGTTTGAGGAGATTTACTGTTGCACTTTG	Reverse
LRK	NDSU_IND_04_28.3413	GGGTTACACGAAAAGGAACCAACACA	Forward	147
LRK	NDSU_IND_04_28.3413	CCTAGGGGGATTGTGTAATGGACCAG	Reverse
LRK	NDSU_IND_04_28.4475	CAGGTAGGAAGAAGGGGAGGTGGAGT	Forward	127
LRK	NDSU_IND_04_28.4475	TTTTGTTCTGACCATACCCCCTGTCC	Reverse
LRK	NDSU_IND_04_28.5088	TTCCTCCTACTTCTCAAAACGAGTGTTCAT	Forward	133
LRK	NDSU_IND_04_28.5088	TGGAGCTCATTGTTGTTTTTGTTTTGC	Reverse
LRK	NDSU_IND_04_28.5175	ACCAAGTTAACAAACGCCCCACAAAT	Forward	255
LRK	NDSU_IND_04_28.5175	TGCCCCCTTTCTCTTTAATTGTTGTGA	Reverse
LRK	NDSU_IND_04_28.5194	TCTTGTAGTTGAATCTTCCAAGTTTTTGTCG	Forward	177
LRK	NDSU_IND_04_28.5194	CTAAAACACCGTGCAATGATTGGTGA	Reverse
LRK	NDSU_IND_04_28.5277	CACCAAAAAGGAAAGTTTGTTCAACTTCATC	Forward	76
LRK	NDSU_IND_04_28.5277	GACACCAAAACAACTCATATCAAACCTTGC	Reverse
LRK	NDSU_IND_04_28.6338	CACCAACAAACAAGGATTCCTCATGC	Forward	122
LRK	NDSU_IND_04_28.6338	GGCTGGTTCACCTCTTTCCCAAACT	Reverse
LRK	NDSU_IND_04_29.0500	ATAAACCATGGAAACCCGTCAAATGG	Forward	108
LRK	NDSU_IND_04_29.0500	GGAGTGGAGTGGTGTTAGGCGGATAG	Reverse
LRK	NDSU_IND_04_29.5160	TTCTCAATCATCCACCCCTTCTTCCT	Forward	137
LRK	NDSU_IND_04_29.5160	GCGCAACTTGTTCACCAACTCCAATA	Reverse
LRK	NDSU_IND_04_30.0320	TCCATTGACTTGATCGTCGGAGTATTG	Forward	139
LRK	NDSU_IND_04_30.0320	TGACGGTTGACTTAGGTTGGACCTTG	Reverse
LRK	NDSU_IND_04_30.0495	CCCTTATCCCCTCCAACAGATACGAA	Forward	89
LRK	NDSU_IND_04_30.0495	AGGAGCCCAGCCTCGGTAAAAGAG	Reverse
LRK	NDSU_IND_04_33.0481	TTTCTCACTTCCCACTTCACTCTCTATCAAA	Forward	181
LRK	NDSU_IND_04_33.0481	GAAAAGGATGTGAGAGAAGGGAGTAATGCT	Reverse
LRK	NDSU_IND_04_33.1097	TGGTATGTAAAAGTTGTTCCCAATGCTCA	Forward	89
LRK	NDSU_IND_04_33.1097	TTTAACCCTCATAGGGACTTTGCCTAAAAA	Reverse
LRK	NDSU_IND_04_33.1751	CCCTTTTGATATCATTTTATCAGCGGAAG	Forward	102
LRK	NDSU_IND_04_33.1751	CCCATGATCGATGGTCATTTAGTCACA	Reverse
LRK	NDSU_IND_04_33.2951	TGTCCACATTATTCTTCTCGTCTCCTTCA	Forward	84
LRK	NDSU_IND_04_33.2951	AAGGAGATGATTGTGGGTGGAGAGG	Reverse
LRK	NDSU_IND_04_33.4186	AGCACTTACCTTCCATCTCTATGCCTCA	Forward	126
LRK	NDSU_IND_04_33.4186	GAATACCAACCTCACAATCAAGTATGTTGGA	Reverse
LRK	NDSU_IND_04_35.5547	GCCAGCGTATAGGTCCAGGCTTAAAA	Forward	130
LRK	NDSU_IND_04_35.5547	GGTGGAGGGAGAATTTGTTCCAGTTT	Reverse
LRK	NDSU_IND_04_35.7876	CACGATGTGAAAAAGAACTATGTCTGGTAGG	Forward	138
LRK	NDSU_IND_04_35.7876	TGCACCTTTCACACTACCTTCACTAAGTTG	Reverse
LRK	NDSU_IND_04_36.0723	ACTAATTGTTGGATTGAGTGTTTACCGTTGA	Forward	120
LRK	NDSU_IND_04_36.0723	GGAGAGAGAGGAGGGTGGTGTGAATTA	Reverse
LRK	NDSU_IND_04_36.0725	GGAGAGAGAGGAGGGTGGTGTGAATTA	Forward	120
LRK	NDSU_IND_04_36.0725	ACTAATTGTTGGATTGAGTGTTTACCGTTGA	Reverse
LRK	NDSU_IND_04_36.1109	TGATTGCATTAACAAGACTGGAAGAAGCA	Forward	100
LRK	NDSU_IND_04_36.1109	CAGAAGTGCAGAGGGTGGTGACTTG	Reverse
LRK	NDSU_IND_04_36.1538	AAAACTCACACGCCAAAGGATTTTGA	Forward	193
LRK	NDSU_IND_04_36.1538	CCTGGAGGACTTGCACAATACATCG	Reverse
LRK	NDSU_IND_04_36.4102	TGGTTCAGGTAAATCTAGCCTTATTCCTTCA	Forward	284
LRK	NDSU_IND_04_36.4102	GAACTGAACAAGCTTTGGATGCATGA	Reverse
LRK	NDSU_IND_04_36.5319	TTTGAACAACACATCGAGGACGACAA	Forward	92
LRK	NDSU_IND_04_36.5319	GAACACAACGCAACATCGTCCATC	Reverse
LRK	NDSU_IND_04_37.1262	ACTTTGCACCATTTAGTCCCGCATCT	Forward	108
LRK	NDSU_IND_04_37.1262	TGTCCTAGCTTGATGAGGTTTGGAAATTG	Reverse
LRK	NDSU_IND_04_37.1371	GTGGCTTGCATATGGACAATCAAAGTT	Forward	216
LRK	NDSU_IND_04_37.1371	GTGCCGTAGAATTTTTGTGCCGTAGA	Reverse
LRK	NDSU_IND_04_37.5005	CGGTTGTCTTTGTCCCATTATCTAACTTGA	Forward	136
LRK	NDSU_IND_04_37.5005	GGTGACCAAATTATCCATCATGTGAATTG	Reverse
LRK	NDSU_IND_04_39.8831	GCTAACCTTTTGCATTTCCCACATCC	Forward	104
LRK	NDSU_IND_04_39.8831	CACGGTGCACTTACTGTAAAAAGTCATCA	Reverse
LRK	NDSU_IND_04_40.3948	AGCCGTCATTCTCTCATTGATGTTCA	Forward	81
LRK	NDSU_IND_04_40.3948	CTTCCCTTCTATGTTGGTAGTTGCTCCA	Reverse
LRK	NDSU_IND_04_41.3317	ATTGGACATTGTTGTGGTGACAAACG	Forward	130
LRK	NDSU_IND_04_41.3317	CAAAAACCAACTTGAAATGAACACCTTCTC	Reverse
LRK	NDSU_IND_04_41.7394	TGGAAAAATCTTGGTTTTGGGGATGT	Forward	239
LRK	NDSU_IND_04_41.7394	CGTAATTTTGGAGGCAACTTCCACCT	Reverse
LRK	NDSU_IND_04_41.9654	TGGACTTCAGCAGATGGTTTTGAACA	Forward	237
LRK	NDSU_IND_04_41.9654	TCTGTCAAGGTTTGAGGTAATGGTGGTAA	Reverse
LRK	NDSU_IND_04_42.0356	ATGCGGTATCATTGCTTCCAAAACAG	Forward	83
LRK	NDSU_IND_04_42.0356	TTCGAGCAATGGAAGCATGTATTGTG	Reverse
LRK	NDSU_IND_04_43.4611	CAAAGGTAGCAAGGACAAGGGGTAGG	Forward	142
LRK	NDSU_IND_04_43.4611	CATCACACACACGTTGCATAAAACTTCC	Reverse
LRK	NDSU_IND_04_44.8777	AAATGTGCCCTCACTGCGCTAAA	Forward	158
LRK	NDSU_IND_04_44.8777	ATCACCCCCAAACTTACCACCATTG	Reverse
LRK	NDSU_IND_04_45.3372	CCCATGGGAAATGAATGCTGAAA	Forward	240
LRK	NDSU_IND_04_45.3372	TGGTTCATGCCAAATGGAAGCTTTA	Reverse
LRK	NDSU_IND_05_00.3876	GGCTCCTCTATTGTTTATGTGGGGCATA	Forward	148
LRK	NDSU_IND_05_00.3876	TTCCAGGACCAAACAAATGCTGTAGG	Reverse
LRK	NDSU_IND_05_01.4365	TGGAAGCTATGATGGAGATCAAAGAACG	Forward	149
LRK	NDSU_IND_05_01.4365	ATGCAGCCATGAGTCAGCAACTTTTT	Reverse
LRK	NDSU_IND_05_04.2109	TTCTTCCCATTTTTCCCATCTAGAGTTGAT	Forward	149
LRK	NDSU_IND_05_04.2109	GTACCCAAGCGCCTTTGCTTTAAGGT	Reverse
LRK	NDSU_IND_05_04.2615	AAATCCCACCGGTTCCCTTACCC	Forward	102
LRK	NDSU_IND_05_04.2615	TTGTTGGGATTTGGGTATGTAGGAACA	Reverse
LRK	NDSU_IND_05_04.3952	CGAATATCTAAGGACGCCATTGCTGA	Forward	157
LRK	NDSU_IND_05_04.3952	AGTGGGGAGGACGAGAGAGACTTGTT	Reverse
LRK	NDSU_IND_05_04.4013	GCCCAAAAAGATGTGTCTGACAACG	Forward	119
LRK	NDSU_IND_05_04.4013	AAGCTCGGCTACAACAGAATGGTGTC	Reverse
LRK	NDSU_IND_05_04.4546	GATTTTGAATTGCTTCTGCGGATTGA	Forward	177
LRK	NDSU_IND_05_04.4546	TGGGGTTCATTTCTTGGATTAGGAAGA	Reverse
LRK	NDSU_IND_05_04.4870	CCCAAAATCTGGTCTGCTCATATGGT	Forward	232
LRK	NDSU_IND_05_04.4870	TCGGGCCAATGAATTTCTAAGTTATGTTG	Reverse
LRK	NDSU_IND_05_04.5257	CGCATCATCTGAACTTGCATAACATGA	Forward	179
LRK	NDSU_IND_05_04.5257	AGGTGGGACACCTTGAGATCACACAT	Reverse
LRK	NDSU_IND_05_04.6104	TTGTCTCTAGCAATGGCTTTCAGGGTTA	Forward	155
LRK	NDSU_IND_05_04.6104	CTGCATAACTTTGGATTTGGCACACA	Reverse
LRK	NDSU_IND_05_04.6110	CACCAAGCCTTAAAATGCAGCGTCTA	Forward	199
LRK	NDSU_IND_05_04.6110	TGGCTTTCAGGGTTAAACCAGATGTTATC	Reverse
LRK	NDSU_IND_05_04.6157	CCCCGATTATTAAGCAATTTCAGTTTGAG	Forward	128
LRK	NDSU_IND_05_04.6157	GAGGGAACGAAGCATGGACAGATAAA	Reverse
LRK	NDSU_IND_05_04.6163	GAGGGAACGAAGCATGGACAGATAAA	Forward	128
LRK	NDSU_IND_05_04.6163	CCCCGATTATTAAGCAATTTCAGTTTGAG	Reverse
LRK	NDSU_IND_05_04.7892	TCATCAGCCATTTGCAGAAGTTGACA	Forward	141
LRK	NDSU_IND_05_04.7892	TTCATGCAACCATTGTGGAAGACAAC	Reverse
LRK	NDSU_IND_05_04.8976	CTGCTCTCTGCAGAACAGCTGCAA	Forward	130
LRK	NDSU_IND_05_04.8976	CTGCAAAGGCCCTCAACCACAATA	Reverse
LRK	NDSU_IND_05_04.9305	TTGGAGCTGGAGACAAAGCAAGATTC	Forward	283
LRK	NDSU_IND_05_04.9305	ATTGAGAAATCCTCACCCTCCCACAC	Reverse
LRK	NDSU_IND_05_04.9364	TTTGTTGTTCTTGTATTCATGTCCACCTTCT	Forward	169
LRK	NDSU_IND_05_04.9364	CCTGATCGCCATTAGTGGATTTATTTCA	Reverse
LRK	NDSU_IND_05_05.1738	TCAACTCACTTTTCACTCGCGATTCC	Forward	157
LRK	NDSU_IND_05_05.1738	CGAGGGCAACAATGGAGGAGTAGG	Reverse
LRK	NDSU_IND_05_05.4586	TGCAGAAAAGTCCATTTACCACAATACACC	Forward	81
LRK	NDSU_IND_05_05.4586	CGAAAATGTCACCATGTTTTGATGGA	Reverse
LRK	NDSU_IND_05_05.7845	AAGTTTGGCAGTGTGCACAAGGTTTT	Forward	269
LRK	NDSU_IND_05_05.7845	ATGCAGCCACCAGTATGATTCCAAAC	Reverse
LRK	NDSU_IND_05_05.7859	GGAGAAACAAAACCATTTTTCACTGTTCTTC	Forward	129
LRK	NDSU_IND_05_05.7859	TGAAGAGGTTGCCACAACTTGAAAAGA	Reverse
LRK	NDSU_IND_05_05.9786	TGCTTCTACTTTGGCTGCTTCTGGTT	Forward	86
LRK	NDSU_IND_05_05.9786	GCAGCAAATGTGTTGGCTAACAAGC	Reverse
LRK	NDSU_IND_05_06.0942	TGTGAGGTTTGTAAATAAGAGGCACAGTGTT	Forward	87
LRK	NDSU_IND_05_06.0942	GAAGCTTCGTTGAAAAGTGGAATAAAAGATG	Reverse
LRK	NDSU_IND_05_06.1193	TCATGCTTTCTTTGCCTTTCCAAAAC	Forward	119
LRK	NDSU_IND_05_06.1193	AAGGCAAGGGAGTGCAAGAAGAAAAG	Reverse
LRK	NDSU_IND_05_06.4460	CTCCTTGGAAAAATCAAAGACGAAATCA	Forward	127
LRK	NDSU_IND_05_06.4460	AGAGTGATGATACCCACAAGGACGAGTT	Reverse
LRK	NDSU_IND_05_06.4762	TTTGTCAAACTGTTCTATGTCGTCGGAAT	Forward	193
LRK	NDSU_IND_05_06.4762	GCGTACTGTGAGACGATGCATGAGAC	Reverse
LRK	NDSU_IND_05_07.0492	GGTTTTGGACCTTTGCACAAATAGGC	Forward	269
LRK	NDSU_IND_05_07.0492	GGCCATTCAGACCTGCCCTTATAACT	Reverse
LRK	NDSU_IND_05_07.1128	CCCAGGGGAATAGTCTCCACAAAGTC	Forward	123
LRK	NDSU_IND_05_07.1128	TGGTAGGGGTAGAATTAAGAGAGAGCAGCTT	Reverse
LRK	NDSU_IND_05_07.1367	ACTTCACCACCTGGCGAAATCCA	Forward	112
LRK	NDSU_IND_05_07.1367	GGGATTGTTGATTCTGCTAGATTTCCAACT	Reverse
LRK	NDSU_IND_05_07.1598	TTTTTAAGGCCGATTCTGGGGTTTATTT	Forward	96
LRK	NDSU_IND_05_07.1598	GCATTGTTTTGATAAAAGGCCTGGTTG	Reverse
LRK	NDSU_IND_05_07.2005	GAGATGTCAAGCCGCTATCAATTTGC	Forward	197
LRK	NDSU_IND_05_07.2005	TGGATGGAGCCTTCACCCTTTTTCTA	Reverse
LRK	NDSU_IND_05_07.3228	CGTAAAAGCCAAAACCCATGTGAAGA	Forward	209
LRK	NDSU_IND_05_07.3228	ATTCTTTCAATTTCCACGCCCATGTT	Reverse
LRK	NDSU_IND_05_07.3734	TACAAGGTTTGTTCCGGTCAGGAATG	Forward	196
LRK	NDSU_IND_05_07.3734	GCATGTCTGCCTTTTGACTTTTGACC	Reverse
LRK	NDSU_IND_05_07.3757	TTAGGGGTCCAAAATCTTTCCGGTTT	Forward	211
LRK	NDSU_IND_05_07.3757	CACATGTTCAATATCCCCTTTCGGAGT	Reverse
LRK	NDSU_IND_05_07.6081	GACCCAACAAACACTTGTTAGGATAAACTCG	Forward	101
LRK	NDSU_IND_05_07.6081	TTTTACTACTCGTTTTATGGGGTTGAATTGG	Reverse
LRK	NDSU_IND_05_33.8561	CCGGTATCGACAAATTATTAGCTGGTGA	Forward	147
LRK	NDSU_IND_05_33.8561	GTTCACTGCAACTTCTGCAACACCAC	Reverse
LRK	NDSU_IND_05_34.4947	ACGGACACATCAGTCATTCACCAACA	Forward	105
LRK	NDSU_IND_05_34.4947	ACAGCACTAAGCGGGCTTAAATGGAC	Reverse
LRK	NDSU_IND_05_34.5794	TATTCTCCTCTGTGCTGTGCCTTGTG	Forward	91
LRK	NDSU_IND_05_34.5794	AGACGAATCATCAATCTCGGGAGAGG	Reverse
LRK	NDSU_IND_05_34.5955	GCATGTTGCTACGTTGGATTGGACTT	Forward	80
LRK	NDSU_IND_05_34.5955	GGTTTGGATTAGCTTTGTTTGGAAGAGG	Reverse
LRK	NDSU_IND_05_34.8280	CATGACTCTACATGGATGGATTGACACA	Forward	110
LRK	NDSU_IND_05_34.8280	GGAGAATATTCCAAGGCAGTCAACCTC	Reverse
LRK	NDSU_IND_05_34.8352	CATGACGAAACAGTTGCCACAGTACAA	Forward	227
LRK	NDSU_IND_05_34.8352	AGTCTCTTCGCACTGTTCTCTGATTTCAA	Reverse
LRK	NDSU_IND_05_34.8492	ACTCACTACACTGCTCCTGCTTCTGCT	Forward	99
LRK	NDSU_IND_05_34.8492	CGAACAACGGATCAACTTTTCAGAGG	Reverse
LRK	NDSU_IND_05_34.9108	CACGTATTAAGCATGACACGCAGCTC	Forward	174
LRK	NDSU_IND_05_34.9108	AAAATTGGTCTGGGATGTTTGCACCT	Reverse
LRK	NDSU_IND_05_35.0030	CTAGTGGAGCTGAGGGCATTGAAGGT	Forward	161
LRK	NDSU_IND_05_35.0030	AGGCTTTTCATGTATAGCACGGGACA	Reverse
LRK	NDSU_IND_05_35.0785	CACAAAAAGATTTCAACTCAAGAGACACCA	Forward	80
LRK	NDSU_IND_05_35.0785	TCATGCTGTTTTGGGTGTTACATTGG	Reverse
LRK	NDSU_IND_05_38.5862	CTAATTTTGAAGGACATGTTCAAGGTGATTG	Forward	145
LRK	NDSU_IND_05_38.5862	TGGTCAATCATTTAGCATAGGATGTTTGGAT	Reverse
LRK	NDSU_IND_05_38.6348	CTGCGATGTTCACAACAAAATGAAGC	Forward	131
LRK	NDSU_IND_05_38.6348	GTTTTATACTCGCCTTGCCAGGTTCG	Reverse
LRK	NDSU_IND_05_38.9605	TGGAGGGAGCTTAATACTCAACTTGGTTTC	Forward	107
LRK	NDSU_IND_05_38.9605	TTGTTGTTTCAAATGCTCATCTCCGATA	Reverse
LRK	NDSU_IND_05_38.9745	GGAGATGCTAGATGAGTCTGACCGAAAA	Forward	210
LRK	NDSU_IND_05_38.9745	GAAATTGGGTGACCTTTTGGAGTTGA	Reverse
LRK	NDSU_IND_05_38.9824	GGCCAACTGACAGACCAGTATGTTCC	Forward	178
LRK	NDSU_IND_05_38.9824	TCCTGGCTGTGGTTGAAGCATAAGAT	Reverse
LRK	NDSU_IND_05_39.0138	CCATTCACAAACCAATCACAAGAAAGTCA	Forward	175
LRK	NDSU_IND_05_39.0138	TTCATTCATGCTCCCTTTCAGACGTT	Reverse
LRK	NDSU_IND_05_39.1139	TGACAGCAGACTAGAGGAGCATTATGTGG	Forward	110
LRK	NDSU_IND_05_39.1139	CCAGTAAAGAAATGGCAAAATCAAGAAAAGC	Reverse
LRK	NDSU_IND_05_39.1791	CAACTAAGGTGGTCTCCAGCATGTCA	Forward	274
LRK	NDSU_IND_05_39.1791	TGCTCCAAGGAACTATCAACACTTCTGG	Reverse
LRK	NDSU_IND_05_39.3321	TCCGAAGCCATAAGCATTAGTTTACAAAGA	Forward	138
LRK	NDSU_IND_05_39.3321	TTAGGTTCAATTCTCAGTTTCCTGGTTCC	Reverse
LRK	NDSU_IND_05_39.3352	GCAAGCTCTGTTCAGAAACCTGGAAG	Forward	87
LRK	NDSU_IND_05_39.3352	TCCTTTCATCTTTGGCATATCTTGTGC	Reverse
LRK	NDSU_IND_05_39.3755	CAGTGAACATCCTGCATTAACAAAGGAGA	Forward	139
LRK	NDSU_IND_05_39.3755	GGGAGTAAGTTATTTCTCCTCTTGCCATGATT	Reverse
LRK	NDSU_IND_05_39.4353	CAGAAGCCTCTGCTATCCCATTCTATGC	Forward	103
LRK	NDSU_IND_05_39.4353	TTGAGAAATTGGGGGAAGTTTCTCCTT	Reverse
LRK	NDSU_IND_05_39.5584	GCTTTCGTTAAGCTCGTGAGAAATATAGGC	Forward	194
LRK	NDSU_IND_05_39.5584	CGGCTCATGATAATTTACCACAAGTCAAA	Reverse
LRK	NDSU_IND_05_39.5880	GGGGTGTATGAAGAAAACTGTAGGGTGTAGA	Forward	90
LRK	NDSU_IND_05_39.5880	TTTGTTGTTGGGGTTCTTTCTGTGCT	Reverse
LRK	NDSU_IND_05_39.5982	GCCAGTAGCCTCAGCCATATTCATGT	Forward	119
LRK	NDSU_IND_05_39.5982	GGCTTAAGGTGCAAGCTATATAACGGTGA	Reverse
LRK	NDSU_IND_05_39.8527	CCCATACGGATGGTGAGGCTATTTTG	Forward	188
LRK	NDSU_IND_05_39.8527	CGCACTGCAATGAATGAAATCAAAGA	Reverse
LRK	NDSU_IND_05_39.8705	TGTGTTTTCTGTACCACCTTCCCAAAA	Forward	214
LRK	NDSU_IND_05_39.8705	CAAGAACAACCTGAACAAGGTGCCATA	Reverse
LRK	NDSU_IND_05_40.0076	CCTCACAGTCTTCTCCACCAAGAGACA	Forward	71
LRK	NDSU_IND_05_40.0076	TGTGTGTAGTTTCCACCTTGGCCATT	Reverse
LRK	NDSU_IND_05_40.1066	TGTCGTATGGGTGTTAGTGTTCGATACG	Forward	124
LRK	NDSU_IND_05_40.1066	TCCGAGGATTTCTCAATAACTCATTCACTC	Reverse
LRK	NDSU_IND_05_40.1285	CCAGTAAGCACCGTCGCTGAAATTAG	Forward	137
LRK	NDSU_IND_05_40.1285	GCCATGCTCTTTTGGAAGAGGTAGGT	Reverse
LRK	NDSU_IND_05_40.1541	AGTCGATGATGACAAAGCAAGACACG	Forward	121
LRK	NDSU_IND_05_40.1541	GGGGAAAAGAAAGAAAACCTGAAGAGC	Reverse
LRK	NDSU_IND_05_40.1907	CCTTCTCCGACCAGTGAAAATCTGAC	Forward	75
LRK	NDSU_IND_05_40.1907	ACTCCCACACCTAGGGTTTTGCATCT	Reverse
LRK	NDSU_IND_05_40.2112	CAGCTGTTGCTTTGCTGTCTGGTGTA	Forward	89
LRK	NDSU_IND_05_40.2112	GGCAATTGATGCAGAGGAAGCAAC	Reverse
LRK	NDSU_IND_05_40.2518	TGAAGAAGGATTTTGCTAAGTTGGACATTG	Forward	142
LRK	NDSU_IND_05_40.2518	CAAGGTTGTGAAAGAGTGATGTTTGATGC	Reverse
LRK	NDSU_IND_05_40.2522	CAAGGTTGTGAAAGAGTGATGTTTGATGC	Forward	159
LRK	NDSU_IND_05_40.2522	ATGGGGGTGTGAGAAAATGAAGAAGG	Reverse
LRK	NDSU_IND_05_40.2847	GGGAAGAATTGAACTGGGATTGGAGA	Forward	80
LRK	NDSU_IND_05_40.2847	CACCTCATTCTCCTACTATTGCCTTTTCG	Reverse
LRK	NDSU_IND_05_40.3114	GCTGGCTAATCTTGTTGCTGCTCTGT	Forward	255
LRK	NDSU_IND_05_40.3114	ATTCCCTTCCGCAGAAATATCCAACA	Reverse
LRK	NDSU_IND_05_40.3620	AGCAGGCAGAGATGTTTGACCAAAAG	Forward	147
LRK	NDSU_IND_05_40.3620	CATGCTCAAACGTTATGAAGAGATTCTTATGC	Reverse
LRK	NDSU_IND_05_40.4089	AAGATGGCCACAAGTGCAATGTCATA	Forward	224
LRK	NDSU_IND_05_40.4089	CTCCACGCGTCAGGCTATGCTTATTA	Reverse
LRK	NDSU_IND_06_00.1288	ATTCGAACAGTGGTTGGCATCATAGG	Forward	163
LRK	NDSU_IND_06_00.1288	CACTGGAGACAAGAAAAGACAGCCTGA	Reverse
LRK	NDSU_IND_06_00.2921	GACTTAAGTTGACGAAGACAAGTTGACGAAGA	Forward	90
LRK	NDSU_IND_06_00.2921	CAAGTCTACAATTTGTGTTCCAATTTTGTCC	Reverse
LRK	NDSU_IND_06_00.2951	TTTAGAGATTGCTTCGGGAATTGTGC	Forward	216
LRK	NDSU_IND_06_00.2951	ATTGGGCTGCTGAGAAATTTGGATCT	Reverse
LRK	NDSU_IND_06_00.3023	TAAACTGGGTGGTGAATTTTGGGAAA	Forward	135
LRK	NDSU_IND_06_00.3023	TCTTCTGACAGAGACATTCCAAGTCCAG	Reverse
LRK	NDSU_IND_06_00.4013	TCCTCCGCTTCATCATCTCATCATTC	Forward	160
LRK	NDSU_IND_06_00.4013	CCGTTTGTTTGGTGAGAAAAAGATAAGCA	Reverse
LRK	NDSU_IND_06_00.6612	AATCCAAGCTTCACCGAAACAAGTCA	Forward	97
LRK	NDSU_IND_06_00.6612	TTCAGCTTGCCCCATAATTTCAAGAG	Reverse
LRK	NDSU_IND_06_00.7850	AGGTTGATTCTCAGAGGAAACATGCAA	Forward	94
LRK	NDSU_IND_06_00.7850	TTGCACATCTCTGAACCCCCAAATTA	Reverse
LRK	NDSU_IND_06_01.1306	AGGCAAGGAGTATCCGACCTGTATCA	Forward	132
LRK	NDSU_IND_06_01.1306	CCCATCCACTACTCACATGCGTAAGGT	Reverse
LRK	NDSU_IND_06_01.1848	AGCGATCAATCGGTACTAAAACCAACAA	Forward	105
LRK	NDSU_IND_06_01.1848	CAACTCTCAAGCATTTTGTGTACCTCTTTGA	Reverse
LRK	NDSU_IND_06_01.1879	GGGTGAATGGAAAATTCAAGAGCTAGGA	Forward	131
LRK	NDSU_IND_06_01.1879	GGAGAGACTTGAAGTGAGGAGCGAGA	Reverse
LRK	NDSU_IND_06_01.2872	TCTGATATGGTTAGCTGTTTGGGGATTG	Forward	103
LRK	NDSU_IND_06_01.2872	CAGCCATATTTTTAGCAGCCTCAGCA	Reverse
LRK	NDSU_IND_06_01.4868	GCTTTTCGTAGTGACAGTGCTCGTGA	Forward	196
LRK	NDSU_IND_06_01.4868	TCTCCTGAAAAGGGTGAGGAAGATGA	Reverse
LRK	NDSU_IND_06_01.9808	GCCCAGAGAGAACTACATGTCTCCACA	Forward	115
LRK	NDSU_IND_06_01.9808	TGATTTTGTTGTGCTTGGCATTGTGT	Reverse
LRK	NDSU_IND_06_02.2730	AATAAAACAGGTTGGGTGCGGGTTTA	Forward	179
LRK	NDSU_IND_06_02.2730	CCATTGTGTTGTGTTAGGTGCCAAAA	Reverse
LRK	NDSU_IND_06_02.8326	GTACACGTGGACCAAAAAGTGGCAAG	Forward	111
LRK	NDSU_IND_06_02.8326	TGTATGCTCCCTCCTTAGAGCAATGG	Reverse
LRK	NDSU_IND_06_03.3698	TCTGGTGTTGATCTCGTTTTCTCAAACA	Forward	103
LRK	NDSU_IND_06_03.3698	GTGAATTGGAACCTGCGAGGGTTATC	Reverse
LRK	NDSU_IND_06_04.3285	CGTTAGACGTGTTGAAGATGGGAGCTT	Forward	110
LRK	NDSU_IND_06_04.3285	CTAAACCCAAACCAAAAAGCAGCACA	Reverse
LRK	NDSU_IND_06_04.6515	TGACAAAAAGTCTCCCGTTGTTCAGA	Forward	137
LRK	NDSU_IND_06_04.6515	TGGATTGGGTAGGTGATTCAGAAGGA	Reverse
LRK	NDSU_IND_06_04.7160	TCGCCAAAATGAAGTGTCTCCAAGTT	Forward	103
LRK	NDSU_IND_06_04.7160	CTTGCTTCGAATTTTGACGTCTGTCC	Reverse
LRK	NDSU_IND_06_04.8999	GTACTGCTAGTTTCTGTCATAGTGACGTGAGC	Forward	93
LRK	NDSU_IND_06_04.8999	TGAAACACCGAGCAGCATCATCAATA	Reverse
LRK	NDSU_IND_06_04.9556	TCCAAGGGTTAGCATGTATGAGTTCACC	Forward	184
LRK	NDSU_IND_06_04.9556	GAAAAATAGGGTTGAACACTTGGTCATAAGG	Reverse
LRK	NDSU_IND_06_05.2677	ACATCCGAATTAACCTGCCACCAAAG	Forward	260
LRK	NDSU_IND_06_05.2677	TGTTATTGTTATCCTGGGGCAAAGGAC	Reverse
LRK	NDSU_IND_06_05.3361	GTCGTTCCACAGACTTGAAATACGACAA	Forward	212
LRK	NDSU_IND_06_05.3361	CCCCGACTTTGCAAATGATATGATGTAA	Reverse
LRK	NDSU_IND_06_05.7437	TGGACATGAAGGGGAAGAACAATCC	Forward	100
LRK	NDSU_IND_06_05.7437	GTGATGAGTTGGGTGAGTTGGAACG	Reverse
LRK	NDSU_IND_06_06.2921	ACTATGGGGTCATGTTGTTCGACCTC	Forward	252
LRK	NDSU_IND_06_06.2921	TGAAACCCAAAAACTTTTCTCCTTCCAC	Reverse
LRK	NDSU_IND_06_06.3870	TGTTGCCTCGAATGAAAACAATATCCA	Forward	181
LRK	NDSU_IND_06_06.3870	AAAATCCTTGTACCGATCATTGGGATG	Reverse
LRK	NDSU_IND_06_06.4991	CTCGTTCCCAGAGTGCCTCCTAAGTC	Forward	154
LRK	NDSU_IND_06_06.4991	TTTTCCCGTAGTAGCTTGAGCGAAGG	Reverse
LRK	NDSU_IND_06_06.6253	GGTCTTAATTGACTCAACACACCCGATCT	Forward	226
LRK	NDSU_IND_06_06.6253	TCAACCCTATTCTACTCAAGGCCCAAA	Reverse
LRK	NDSU_IND_06_06.6493	GAAAGTAATAAATGTTCTCGTTGGTTGACTCG	Forward	124
LRK	NDSU_IND_06_06.6493	TCTTTGCAGATGAGAGATTCTTCAACCA	Reverse
LRK	NDSU_IND_06_07.1822	GGCAATAGTTGTGCTCCCATGATGTT	Forward	168
LRK	NDSU_IND_06_07.1822	CTGACTGACCTTCAACGACGACACAC	Reverse
LRK	NDSU_IND_06_07.4550	TGGAAAGTATCATGCAATACATCTCTGTTCA	Forward	98
LRK	NDSU_IND_06_07.4550	GGCTTCCTATAGACTTTGACCACCAAACA	Reverse
LRK	NDSU_IND_06_07.4897	TGTGGTTAGGAGTTGCTGTTTTGATTGTT	Forward	139
LRK	NDSU_IND_06_07.4897	CACCCAAGCTTGCTTTAGTTAATGAAATTGT	Reverse
LRK	NDSU_IND_06_07.6595	TCTCAATCAACCCCTAAGATTAAGGACCTG	Forward	143
LRK	NDSU_IND_06_07.6595	CAACCTATGAGAATTGGGTAGTGCGGTA	Reverse
LRK	NDSU_IND_06_07.6617	CTATCCACAATCCCCTTGAATCACCA	Forward	228
LRK	NDSU_IND_06_07.6617	TTGCTCCCTTGTGTCATCAGTTCTACA	Reverse
LRK	NDSU_IND_06_08.1499	ACGTCACTCAGGGTATAAACTCCCAGAAC	Forward	178
LRK	NDSU_IND_06_08.1499	CAGGTATTCAAATCGTGGGTGCTCAG	Reverse
LRK	NDSU_IND_06_08.6059	GCAGGCTAAATAATGTTCGTCGATGG	Forward	173
LRK	NDSU_IND_06_08.6059	AACACCCATTTCTTTTTCCCTCACTTG	Reverse
LRK	NDSU_IND_06_08.7349	GGGGACAAGTTGTAGGAGAAATCTACCAAG	Forward	127
LRK	NDSU_IND_06_08.7349	AGAGCTCCTCCTTACGAGCTAATTCTTCC	Reverse
LRK	NDSU_IND_06_09.0350	AATTTGCACGCACATTCGGATTACAT	Forward	107
LRK	NDSU_IND_06_09.0350	TCCGTGGATGAATTAATGATCAAAACCT	Reverse
LRK	NDSU_IND_06_09.1128	TCCAGAAAACACTCCCTTCAACAATCA	Forward	153
LRK	NDSU_IND_06_09.1128	GGCATTTTGAGGGTAACCATGTAGGC	Reverse
LRK	NDSU_IND_06_09.1608	CCCCCTAGACCACCATTCCAATCTTA	Forward	138
LRK	NDSU_IND_06_09.1608	TTTTGGTTGGTGGTATGGTTGTTGTG	Reverse
LRK	NDSU_IND_06_09.2826	TTGATGCACACATCAATGGTTATGGA	Forward	87
LRK	NDSU_IND_06_09.2826	TTGACGATTGGTGTCGGATGTGAGT	Reverse
LRK	NDSU_IND_06_09.4242	TGTGCATAACTCCCTTGTAGTTGTAATCCA	Forward	202
LRK	NDSU_IND_06_09.4242	GGCGAACAACCTTGTGTTGTGTATGA	Reverse
LRK	NDSU_IND_06_09.4821	CTACCACCCATTATCTGCCTCGTGAA	Forward	177
LRK	NDSU_IND_06_09.4821	TTACTCATGCAGACAGCCAATCAGGA	Reverse
LRK	NDSU_IND_06_09.5757	AGACCGTCGTCCATTCCAGCAC	Forward	109
LRK	NDSU_IND_06_09.5757	TGTGATCGAGAGAGAGTCCAAGTCCA	Reverse
LRK	NDSU_IND_06_09.6211	GGGTAAGAAACTTGATGCATTGGGAGT	Forward	147
LRK	NDSU_IND_06_09.6211	TTTGATGAGAGGGCGTCTTGAAATTG	Reverse
LRK	NDSU_IND_06_09.7866	TCATGCTAGGTGCCTCAAACACTTCA	Forward	300
LRK	NDSU_IND_06_09.7866	GAGCTCCAAATTATCCTCCAGGTGCT	Reverse
LRK	NDSU_IND_06_09.7914	TGATTCAATTTGGTCCTTCTGCCAAC	Forward	154
LRK	NDSU_IND_06_09.7914	AAGTTGCTGCGGTCTACTGCTTTTCA	Reverse
LRK	NDSU_IND_06_09.8392	TGCATTTTCAACCTTCCATTGTCCAT	Forward	164
LRK	NDSU_IND_06_09.8392	GTGGAAGACATGCTTGGAAGGCTTAG	Reverse
LRK	NDSU_IND_06_09.9500	CTCCAGACTTGAATTTTTGCAGTTCATTTG	Forward	129
LRK	NDSU_IND_06_09.9500	TTCCCAACATTGTGAACCTCTGAAAAA	Reverse
LRK	NDSU_IND_06_09.9668	CCATCCCCGGTTCTAAAATATTCCAAG	Forward	123
LRK	NDSU_IND_06_09.9668	ACAGATGGAGGGGAGGATGATTTTGT	Reverse
LRK	NDSU_IND_06_10.2127	TGATCAAACAACTCAACAGAGTTCAATTCAC	Forward	98
LRK	NDSU_IND_06_10.2127	TGTTGTTACTAGAAATGGCTTGAGAAAGTTCC	Reverse
LRK	NDSU_IND_06_10.2394	TCTCCACACTACACTCCAAGAACACAGC	Forward	104
LRK	NDSU_IND_06_10.2394	GGGAGGCATGGGTAGCGTATGTAGAG	Reverse
LRK	NDSU_IND_06_10.3430	GTCACTGACCAAGCCAGTTTTCACAA	Forward	123
LRK	NDSU_IND_06_10.3430	TGTGGATAGATTTGTCTTGACATGGTGGT	Reverse
LRK	NDSU_IND_06_10.4398	GTCACTTGGTCATGTGCCGTGTAAGT	Forward	100
LRK	NDSU_IND_06_10.4398	TGACCATTTTCCAATTGATTTGTCCAAC	Reverse
LRK	NDSU_IND_06_10.5198	CCACCACTTCAACCACTAGATTAAACACG	Forward	149
LRK	NDSU_IND_06_10.5198	TGAAACCATTTGAAATCGACCTCCTATTC	Reverse
LRK	NDSU_IND_06_10.5613	TGTATCGCACTTCCTCATGTTGGTGT	Forward	159
LRK	NDSU_IND_06_10.5613	TCAATGATTTCTAACCCACCATGCTCTT	Reverse
LRK	NDSU_IND_06_10.8957	GGATCAGCACTTCCACAGACACGTAA	Forward	124
LRK	NDSU_IND_06_10.8957	GAGCGTGCAGGTGACTTTTGATTAGC	Reverse
LRK	NDSU_IND_06_11.0887	TTGCAGGAATTTAAAACAAAGGTCATCG	Forward	72
LRK	NDSU_IND_06_11.0887	GGCTCGTGGTGTCTCCCTTCCTATT	Reverse
LRK	NDSU_IND_06_11.0889	TGTGTCCCACTTCGAACTTCCTTTTC	Forward	82
LRK	NDSU_IND_06_11.0889	ATGAAACGAAAGAAGGCGGAGGAGAT	Reverse
LRK	NDSU_IND_06_11.6740	AGTCTTCAACTGGTCGGTCGGTCAC	Forward	91
LRK	NDSU_IND_06_11.6740	ACATTCCTCGAGCCTAGGGGGTAAGT	Reverse
LRK	NDSU_IND_06_11.8471	TCCAAAGCCTGAAATAATTCCCTCAAA	Forward	119
LRK	NDSU_IND_06_11.8471	CGGGTTCTAGAAGGGATGATAGGGAGA	Reverse
LRK	NDSU_IND_06_11.9452	TGTCTTCCTAGGCATGCTCTTCATCA	Forward	102
LRK	NDSU_IND_06_11.9452	TCAGAGGTAAAATTAGGTTTTTGATGCCTGT	Reverse
LRK	NDSU_IND_06_12.2696	GGCACTATGTTGGAACATGTTGGAGTT	Forward	121
LRK	NDSU_IND_06_12.2696	TGCTTCTCTCACCTTTTCTCACACTCAC	Reverse
LRK	NDSU_IND_06_12.3324	CATGTAAGGCATGGGAGTGAAAGAGC	Forward	192
LRK	NDSU_IND_06_12.3324	TGGATAGGCCCCTTCTTTTCATATCCT	Reverse
LRK	NDSU_IND_06_12.4871	ACATCATGAAATTGCACAGGGTTTCC	Forward	123
LRK	NDSU_IND_06_12.4871	CCTCTACTCACCCTCCGTGGCATATT	Reverse
LRK	NDSU_IND_06_12.5759	GCATTTAGGTAGGAAATTGCTTCTCAAACC	Forward	159
LRK	NDSU_IND_06_12.5759	TGGAATTCATGTGGGTGTCACCATTA	Reverse
LRK	NDSU_IND_06_12.6261	GTCACACTTTACACATTTAAGCATGTGCATC	Forward	227
LRK	NDSU_IND_06_12.6261	CAAGCATCTCAGGCTAGGTCACAAGG	Reverse
LRK	NDSU_IND_06_12.6371	TACCATCATGGCCGCTAGTTTGTAGG	Forward	218
LRK	NDSU_IND_06_12.6371	GGTTCGAAAGTGCAACGGAATCATAA	Reverse
LRK	NDSU_IND_06_13.4007	CACACTTGAAGTAACCCATCGAACATTG	Forward	120
LRK	NDSU_IND_06_13.4007	GCAGTTGCAATATTCCCTCTACATGAGATT	Reverse
LRK	NDSU_IND_06_13.4567	TGAAGGTACAGGGTTTGGCTTGATTG	Forward	138
LRK	NDSU_IND_06_13.4567	CAGCTACCTTTGGAGTTAAACGTGTCTGC	Reverse
LRK	NDSU_IND_06_13.4708	CCTTTGGAGGATCCATTTGTACACCTCT	Forward	152
LRK	NDSU_IND_06_13.4708	CACCTATTTGTCTCACATCAAAGAAGTTCTCC	Reverse
LRK	NDSU_IND_06_13.6174	TCGGTGTTTGAAGTGGAAATTGGATT	Forward	149
LRK	NDSU_IND_06_13.6174	TATTGTGATGCTGCCCAATTTTGACC	Reverse
LRK	NDSU_IND_06_13.9097	CATGGTCTATGGATCAGGAACAAGGAA	Forward	151
LRK	NDSU_IND_06_13.9097	TGGGCCACTTTTAGAGCCTTTAAGCA	Reverse
LRK	NDSU_IND_06_13.9249	GCATGAATTTGTCAAGTTTGGTCATTTG	Forward	110
LRK	NDSU_IND_06_13.9249	AAACCACTGGGAATTTGTGGAGCAC	Reverse
LRK	NDSU_IND_06_13.9632	TGTACCTGAGTTCAAGGTTAACACCAAAGAA	Forward	189
LRK	NDSU_IND_06_13.9632	AGGGTTTGGTGTGATCTGGATTTTGG	Reverse
LRK	NDSU_IND_06_13.9999	CATTAAGGTTGGTGGAAAATGGGTGA	Forward	259
LRK	NDSU_IND_06_13.9999	CAAGGGAATCCCACAGTCAATGAGAG	Reverse
LRK	NDSU_IND_06_14.0125	TTCAAGATTAGGTGATGAGTAGATCCTGCAC	Forward	190
LRK	NDSU_IND_06_14.0125	CAAAACCTGAAACACTCATCAATTCTCCA	Reverse
LRK	NDSU_IND_06_14.1486	TCTCCACCACATGCATACCCTTCTCT	Forward	109
LRK	NDSU_IND_06_14.1486	GTGTTTGTTTGGTTTTGTGTACATGTTTTGG	Reverse
LRK	NDSU_IND_06_14.7650	TGCATTTTTCACCAGATAAATGACCACA	Forward	201
LRK	NDSU_IND_06_14.7650	GGAGGAGGAAATGAGGATGTCATTCG	Reverse
LRK	NDSU_IND_06_14.8485	CAAACCCAAGTAACGAATATCAACTTCCTG	Forward	173
LRK	NDSU_IND_06_14.8485	CGTCATAATTTGTTGCAGTGGGACCT	Reverse
LRK	NDSU_IND_06_14.9394	TATGCCCAATGTGTTGATCACTGCTT	Forward	84
LRK	NDSU_IND_06_14.9394	GCCACCCTTCTCCTAATTAAACGCACT	Reverse
LRK	NDSU_IND_06_15.6110	GCCGTGTTTCGTCTCTCCAAATGTTA	Forward	169
LRK	NDSU_IND_06_15.6110	TTTGTCTTCTTATCTGTCTGAGCACATTCTGT	Reverse
LRK	NDSU_IND_06_15.6172	AGCACATGTTTTCCAACATCGTTATCACT	Forward	130
LRK	NDSU_IND_06_15.6172	AGCATGCCGTTGAATATGCAATTGTT	Reverse
LRK	NDSU_IND_06_15.8099	TGACCGAAACTCGAGAAGTGATCAAA	Forward	220
LRK	NDSU_IND_06_15.8099	GCATTGTGTATGCATTATTGACTTTCCATGT	Reverse
LRK	NDSU_IND_06_24.0232	GAAGGGGAATGTTTTGCTTTTGGTGT	Forward	208
LRK	NDSU_IND_06_24.0232	TTTAATATGCAGCACCACCCACCTTC	Reverse
LRK	NDSU_IND_06_24.1671	CTCATGATGCAGATGAATAAAAGCAAACATC	Forward	227
LRK	NDSU_IND_06_24.1671	ATAAGGTGGTGTGACCTGATGCATGG	Reverse
LRK	NDSU_IND_06_24.6531	GCCGTGTAAACGAAAAACACTTATCTGTGA	Forward	100
LRK	NDSU_IND_06_24.6531	TCTTGTGAGGGGTTGGATCAGATGTC	Reverse
LRK	NDSU_IND_06_24.8199	TTCGACACCGACACACCATTTAAGAG	Forward	141
LRK	NDSU_IND_06_24.8199	CCACCTCAACAACCACCGTTTGTATC	Reverse
LRK	NDSU_IND_06_24.9842	CCAGCCTGCAATATTACAAGGAAACTCA	Forward	168
LRK	NDSU_IND_06_24.9842	GCTGGCCGTTATAATCATCCTGCAA	Reverse
LRK	NDSU_IND_06_27.4420	TGTTCGTGTGTCTCTTCTTCATCTTCCA	Forward	162
LRK	NDSU_IND_06_27.4420	TGAGGCAACCAATTTTACCATTTAGCC	Reverse
LRK	NDSU_IND_06_29.4805	TGAAATTGAGATGTAGATAGAGCCGAAAGC	Forward	138
LRK	NDSU_IND_06_29.4805	TCGTTTTGTTTTGGGGTTTGAGGATA	Reverse
LRK	NDSU_IND_06_29.5437	TGGATTACCTGACTTGGCGTTAAACCT	Forward	192
LRK	NDSU_IND_06_29.5437	CTCCACTGTTGGTCCTTTAGGACAGG	Reverse
LRK	NDSU_IND_06_30.7726	TATTTTGCATTGCATTGACGTGTTGG	Forward	137
LRK	NDSU_IND_06_30.7726	CGCTGCAGTACTCGTCTTAAGAATGAAAG	Reverse
LRK	NDSU_IND_07_00.0727	TCCTTCCTCGTTAGATCAAGGTTAGAGTGTTT	Forward	164
LRK	NDSU_IND_07_00.0727	AGGATGATTGGTGGAAAATGTTGGTG	Reverse
LRK	NDSU_IND_07_01.5453	TCCCTGCATGATAGGCATATAGTCATTAGG	Forward	107
LRK	NDSU_IND_07_01.5453	CTGGGTGTTATGGCTACTTTTAGCTGGA	Reverse
LRK	NDSU_IND_07_02.0165	GGATGGAAATTCAAATGGGGTTTATCTTG	Forward	108
LRK	NDSU_IND_07_02.0165	TTGTGTTCTCTTTTACGCAACCTTATCCA	Reverse
LRK	NDSU_IND_07_02.8549	CAGTTGTAATCTGTAATCTGATGCAGGGTTC	Forward	132
LRK	NDSU_IND_07_02.8549	AGAGATCAACATTGAATAAAGGGCACCA	Reverse
LRK	NDSU_IND_07_02.8764	TCCGTACAACAGGTCAAAGTCAAAATTAGG	Forward	117
LRK	NDSU_IND_07_02.8764	CGTCTTCCCTGTTTCTGGTACCTCAG	Reverse
LRK	NDSU_IND_07_02.8912	GATCTTTGTTTCCTGGCATTTCACCA	Forward	144
LRK	NDSU_IND_07_02.8912	ATTCAGTCACATGGTTGCATTTGTGG	Reverse
LRK	NDSU_IND_07_03.0314	TTGGTGTGAAGGGAAATTGAATGAGC	Forward	109
LRK	NDSU_IND_07_03.0314	AGTGGGAAAAGCCTGAAACACTCTCC	Reverse
LRK	NDSU_IND_07_03.2197	GGCATGAAGCCAAAACAGAGAAAACA	Forward	110
LRK	NDSU_IND_07_03.2197	TGAAAGCATCATGAAGAGTCTGGACAGT	Reverse
LRK	NDSU_IND_07_03.2272	TGTCTGTTGGATGTGTGGTCAGCATA	Forward	137
LRK	NDSU_IND_07_03.2272	TTCAACGGTATTCACAGTTCCCACAA	Reverse
LRK	NDSU_IND_07_03.2503	CTATCGGGCCGTTTATTGGACCAC	Forward	82
LRK	NDSU_IND_07_03.2503	GCTTCAGCCATTAGCTGGATGAAAAA	Reverse
LRK	NDSU_IND_07_03.2651	CTCACCTGTTGGAAATGAAACCCAAA	Forward	195
LRK	NDSU_IND_07_03.2651	TCATAAACTCATGGACTTTTGATCCGTACA	Reverse
LRK	NDSU_IND_07_03.3338	AATTTGGAAGTCTCAGGCAGCTAGGC	Forward	86
LRK	NDSU_IND_07_03.3338	AACAAGCCAAGGTTGTAATCATCCTTCA	Reverse
LRK	NDSU_IND_07_03.3816	CCATGAGTTATTTCCATAACACCCAATCTG	Forward	206
LRK	NDSU_IND_07_03.3816	CTCGTGATTTCTTCCTCCACCACCTT	Reverse
LRK	NDSU_IND_07_03.4577	GCCCCAAATTCAAGGACTGACGTTAT	Forward	182
LRK	NDSU_IND_07_03.4577	GGATACAAAATGCTTGTGGGAAACCA	Reverse
LRK	NDSU_IND_07_03.5073	CAACTCTACCAGTGATCGCAGTTCCA	Forward	70
LRK	NDSU_IND_07_03.5073	CATCTTTGATGTGCACGGCCTTCT	Reverse
LRK	NDSU_IND_07_03.5658	CAGTTGCTCACCAAGACTACCAAAATTGA	Forward	129
LRK	NDSU_IND_07_03.5658	CCAAAACTCATTCAGTTCCCTCAACTCA	Reverse
LRK	NDSU_IND_07_03.5904	TTGCTGCTTCTTTCCTCCTTCCTTTC	Forward	98
LRK	NDSU_IND_07_03.5904	TCAGCAGATGCTAATCCAGCTCCAAT	Reverse
LRK	NDSU_IND_07_06.3642	GGCAAGAGCAAACAAAGAATTCAGTCA	Forward	77
LRK	NDSU_IND_07_06.3642	GTTCAAAGTTCCTTGGTATGTAGTGGCATC	Reverse
LRK	NDSU_IND_07_38.0439	CGCGTTGCTTACCTTACACCCTGAA	Forward	108
LRK	NDSU_IND_07_38.0439	GGCAATGTTTGAATTTCCCCGACT	Reverse
LRK	NDSU_IND_07_38.0487	AGTCTCTTTGTCTCGCTGGCTCTTCC	Forward	98
LRK	NDSU_IND_07_38.0487	TGAACTTATCAAAGTCGGGCATCTCTG	Reverse
LRK	NDSU_IND_07_42.5230	CCGGATTAGGAAATCCAACACTACTTTAAACA	Forward	187
LRK	NDSU_IND_07_42.5230	TGCGCTCTTCATTCACAACTGGTACT	Reverse
LRK	NDSU_IND_07_44.5011	GAGAGGGCCCAAACATTTTGAGAGTT	Forward	100
LRK	NDSU_IND_07_44.5011	CACATAGCTGTGAGCTGTGGCAAAGT	Reverse
LRK	NDSU_IND_07_45.7493	GGAGCAGATGCTCAAAGTCTAGGTGGT	Forward	114
LRK	NDSU_IND_07_45.7493	GGGGTTTAGGGTTTCTTCCATTTAAGTGAT	Reverse
LRK	NDSU_IND_07_46.6485	CACCGTGTGATGAGCGTCTAGAGTTG	Forward	240
LRK	NDSU_IND_07_46.6485	TGGCTTGAGATAAAACATGCATCGAA	Reverse
LRK	NDSU_IND_07_48.7572	GCAGGACCTTCATTCAAGAGAGAGAGAGA	Forward	254
LRK	NDSU_IND_07_48.7572	CAAGTCACGACCGTCATTCAGTGTTT	Reverse
LRK	NDSU_IND_07_49.3762	CGATTTAGGGATCGCAATTGGTCA	Forward	150
LRK	NDSU_IND_07_49.3762	CATCCGAAGAAGGAAGACGAAAACTTTAAT	Reverse
LRK	NDSU_IND_07_49.7296	CAATGGCATAAATGCTCCAATGGTTC	Forward	132
LRK	NDSU_IND_07_49.7296	CAGGAAAGGGAAGATGGTTATAGGTGGT	Reverse
LRK	NDSU_IND_07_50.1962	GCTGCTGAGGTAGAGAAATGCCAAGA	Forward	78
LRK	NDSU_IND_07_50.1962	AATCTGCCGGACACCTTGCTAAAAGT	Reverse
LRK	NDSU_IND_07_50.1967	AATCTGCCGGACACCTTGCTAAAAGT	Forward	78
LRK	NDSU_IND_07_50.1967	GCTGCTGAGGTAGAGAAATGCCAAGA	Reverse
LRK	NDSU_IND_07_50.2832	GCCATTTTCTTTGGATTGTATCTGTTTGC	Forward	101
LRK	NDSU_IND_07_50.2832	GTCAAAATCACCAGCGCAAATTGTC	Reverse
LRK	NDSU_IND_07_50.7821	TTTTCCCATCCCAATAACTTCAAAAACC	Forward	171
LRK	NDSU_IND_07_50.7821	CGAATTGGCTAATCAGTGTTGGTTGG	Reverse
LRK	NDSU_IND_07_50.7833	GAATACCATCCTCTGCATGCTTGACC	Forward	207
LRK	NDSU_IND_07_50.7833	TTACTCCTGCCAGCAGCTGTCGTTAT	Reverse
LRK	NDSU_IND_07_50.8215	TTATCCATCACAAAAGTGGGGAATAGTCA	Forward	115
LRK	NDSU_IND_07_50.8215	TCTGCCAGGTTAAAGGGGAGAAATACA	Reverse
LRK	NDSU_IND_07_50.8415	GTAAAGGGCACACCAAAATGGTGGAT	Forward	101
LRK	NDSU_IND_07_50.8415	GAAACTTGGCAATGGCAATGTGATG	Reverse
LRK	NDSU_IND_07_50.8681	ATGGTGAACCAAGGCTATTTCGACCT	Forward	117
LRK	NDSU_IND_07_50.8681	TGGGACTAACTCACCCAACAAACTGC	Reverse
LRK	NDSU_IND_07_50.9564	GAAACATCCAATAATTAACCGTGTGTTTGCT	Forward	249
LRK	NDSU_IND_07_50.9564	AAGAATCAAATGAAGAAAAGGAAGGCTAGGA	Reverse
LRK	NDSU_IND_07_51.0090	TGGGTAATTGCAACAAAAGGGCTCTA	Forward	129
LRK	NDSU_IND_07_51.0090	GGTGCATATGTAGGAACAATGGCATGA	Reverse
LRK	NDSU_IND_07_51.0137	TGTCTTAAATGTCTTTGCCATGCTTCTTC	Forward	84
LRK	NDSU_IND_07_51.0137	TGGAGAGTTTCCATTATTGGCATGTGA	Reverse
LRK	NDSU_IND_07_51.0806	ATAAAACGGGTTGTGACCGCAATTTT	Forward	126
LRK	NDSU_IND_07_51.0806	AAGCAACGCCTTAACACGATCTTTGA	Reverse
LRK	NDSU_IND_07_51.1477	ATCCCTCCAGCACAGGAAATGAATG	Forward	247
LRK	NDSU_IND_07_51.1477	GGTCTGATCAACTCAACCAACACTCG	Reverse
LRK	NDSU_IND_07_51.2770	ATGGTTTCAAGAACAAGGCCATCTGA	Forward	252
LRK	NDSU_IND_07_51.2770	GTCCAAGTGTCATGAAACCTCCTTGC	Reverse
LRK	NDSU_IND_08_00.3784	CAAACATTCATCATCAGCAACCAACA	Forward	108
LRK	NDSU_IND_08_00.3784	GGGTTTTTGTCTGAGTAAAAAGTGCGATG	Reverse
LRK	NDSU_IND_08_01.9391	CTGAACGGGTTAGCGTTTGCAAATTA	Forward	108
LRK	NDSU_IND_08_01.9391	CCCATGATTGAATAGGTAAGGCCTCATT	Reverse
LRK	NDSU_IND_08_06.6880	GGTTTGTATCCATCAAGATCCTCGGAAG	Forward	260
LRK	NDSU_IND_08_06.6880	GGGGAAAATCCTAAAAGACTCAACTCTTACCC	Reverse
LRK	NDSU_IND_08_10.9072	TGCCACATTCTTCATGAGTGCTAGACC	Forward	149
LRK	NDSU_IND_08_10.9072	TGGGCTTGAAGAGTGAAAGCTTCTTG	Reverse
LRK	NDSU_IND_08_12.3124	TCGAATCTCTACTCGAGAAAAATGACACAGA	Forward	130
LRK	NDSU_IND_08_12.3124	CCGTTTGGCCTGGACTCTCATACA	Reverse
LRK	NDSU_IND_08_12.4146	TGGGGGTTGATGTAATTGTATTTGTTCG	Forward	130
LRK	NDSU_IND_08_12.4146	GGATACACGCTACTCTTAGCAGCAATCAG	Reverse
LRK	NDSU_IND_08_13.3287	TTGCTATGATGGGATGTGATAGACGTACA	Forward	91
LRK	NDSU_IND_08_13.3287	AGACAACGTTTGATTGCGAAACACTG	Reverse
LRK	NDSU_IND_08_13.4845	TTTAAACAGTGGATCGCGTCCTTTCC	Forward	236
LRK	NDSU_IND_08_13.4845	ACAGCCACTGCAGAATGAATGTTTCC	Reverse
LRK	NDSU_IND_08_13.9362	GCCAAAAGCCTTGAAAAGGAGACTTG	Forward	96
LRK	NDSU_IND_08_13.9362	GACTTTGTGCTTTCACTCTTCATCATAGGC	Reverse
LRK	NDSU_IND_08_14.1797	TTTTCTCTCTCACTTTCTCGTCTCCTTCTCT	Forward	149
LRK	NDSU_IND_08_14.1797	TGTGAGGGAAAAAGATCAATGTGAATAAAGG	Reverse
LRK	NDSU_IND_08_14.4352	TCTCACTTTGTTGTTCACTCTCACACACA	Forward	135
LRK	NDSU_IND_08_14.4352	TGGGTTTATGTCCTTTAAGCGTGTTTTG	Reverse
LRK	NDSU_IND_08_15.0920	TTGGGTCTCAAATCTCATTCCCAATC	Forward	77
LRK	NDSU_IND_08_15.0920	CATCATCCCACTTGTCATTGTCCGTA	Reverse
LRK	NDSU_IND_08_28.2443	CTTGACATACAAACAAAGGTTTCTAGAGCACA	Forward	128
LRK	NDSU_IND_08_28.2443	TTTGAATGCAAAGAGGAAGGAACACC	Reverse
LRK	NDSU_IND_08_39.4279	TTGTACCTCGCGTTGACGCTTTTAAC	Forward	111
LRK	NDSU_IND_08_39.4279	ACCCTCCTTGCCTAAGGAAGAGCCTA	Reverse
LRK	NDSU_IND_08_40.4873	TGAGAACCTAAGGAGAATTCCCACTGGA	Forward	192
LRK	NDSU_IND_08_40.4873	CAATTCGGTCCATACTCTTGCTCACC	Reverse
LRK	NDSU_IND_08_40.6071	GCAACTAAGTGTCGCTACATCCCTTCC	Forward	153
LRK	NDSU_IND_08_40.6071	TTGGACCAAGTCATTTAAATCTCTGTATGGA	Reverse
LRK	NDSU_IND_08_41.8179	CGTGGTCGAAGAAGAGGTGGTCATT	Forward	114
LRK	NDSU_IND_08_41.8179	TGCATTTTATTTCACTCTCTTATCGGAGCAT	Reverse
LRK	NDSU_IND_08_41.8351	CATCACATTGGGATTGCCTTTTCATT	Forward	100
LRK	NDSU_IND_08_41.8351	TCCTATTCATGTTTTGGCTCAATTCACA	Reverse
LRK	NDSU_IND_08_41.9273	TTCCAGCCATGAAATTTGAAAGAACAG	Forward	149
LRK	NDSU_IND_08_41.9273	CAAGGAAATTACAGAAAGGCCCTCGAT	Reverse
LRK	NDSU_IND_08_41.9580	CTTATGTTTGGTCCCCATCATGCAAT	Forward	148
LRK	NDSU_IND_08_41.9580	GCCACCAAAGTGTGTGTGAAGCATTA	Reverse
LRK	NDSU_IND_08_42.2927	TGGAGCTCAAAATTTAATTGCAAACCTG	Forward	103
LRK	NDSU_IND_08_42.2927	ACCCTTGTTGAGGGGTGAAGCAGTAT	Reverse
LRK	NDSU_IND_08_42.5111	TGAAAGGAATACCCATTTGGTTGCAG	Forward	148
LRK	NDSU_IND_08_42.5111	CAAATGTCATGAGCTTGCTTTAGGGATT	Reverse
LRK	NDSU_IND_08_43.0518	TTCGCCTGAGAATCTGACAATCTGTTC	Forward	169
LRK	NDSU_IND_08_43.0518	ACGATCCATGGTAATCATAGCGGAAA	Reverse
LRK	NDSU_IND_08_43.0856	GGGGAAACATATGAGGCTGACTTTCC	Forward	169
LRK	NDSU_IND_08_43.0856	GATGCTTTTCACTTTCTGTGCAGCATT	Reverse
LRK	NDSU_IND_08_43.0997	TCGGGGTTACCCATCCTATTGTTGTT	Forward	98
LRK	NDSU_IND_08_43.0997	GACCGATCGTTCTTGCTTATTGACCTC	Reverse
LRK	NDSU_IND_08_44.5633	GAAGTTAGATGCCCCTTTTGCCTTCA	Forward	71
LRK	NDSU_IND_08_44.5633	CCCTTTTTCCTATGAATCCCAGGAGTG	Reverse
LRK	NDSU_IND_08_44.7084	TCTCTCACAAGGCCACTAGCATTTCA	Forward	94
LRK	NDSU_IND_08_44.7084	TGTATACCTCCTTATGCCTGGACTTGATGT	Reverse
LRK	NDSU_IND_08_44.8451	CGTTCAAAGCATGAATCCTCTTGTATCA	Forward	109
LRK	NDSU_IND_08_44.8451	TAGGATGCAGAAAGCAAACGAGGAAA	Reverse
LRK	NDSU_IND_08_44.9943	AGCGAGTTCACTCCGATTCTGTCAAG	Forward	102
LRK	NDSU_IND_08_44.9943	TCGTTAACTCATCCGACTTCACGTTTTT	Reverse
LRK	NDSU_IND_08_45.2310	TGACAAAAATGCGCTTCCAAAATGAC	Forward	100
LRK	NDSU_IND_08_45.2310	TTCTTGTAGTGTTTCGGATAAAAGGTACTGGA	Reverse
LRK	NDSU_IND_08_46.0708	TGGAACAAGTAGGTATGGTTTGTTTGCAG	Forward	147
LRK	NDSU_IND_08_46.0708	CCCACCAACGTTATCACTCACTCCAT	Reverse
LRK	NDSU_IND_08_46.5105	CCCTCAGTCGTTCTTATTCCTCTCTCG	Forward	118
LRK	NDSU_IND_08_46.5105	CAGTTGCAACAGGATAACAAGGAAGCA	Reverse
LRK	NDSU_IND_08_47.1649	TCCGTTGGTCCATCCAACAAATAAAA	Forward	107
LRK	NDSU_IND_08_47.1649	ATTATTTTGGCGGCACGAGTCAGAG	Reverse
LRK	NDSU_IND_08_47.2284	ACCGCTTCATTAGTCACCGGTTCATT	Forward	142
LRK	NDSU_IND_08_47.2284	CTGCTGAAAGAGGAAAACAGGGAAGG	Reverse
LRK	NDSU_IND_08_56.0361	ATGACTTTACACCATAGCCGCCGTTT	Forward	165
LRK	NDSU_IND_08_56.0361	GCAATGGTCCGAAAATGACAATGACT	Reverse
LRK	NDSU_IND_08_56.2293	GTTCCCAAATTCCTTAGCGCCTGTAA	Forward	173
LRK	NDSU_IND_08_56.2293	ATCCACCGCAAACTCAAAACCCTAGA	Reverse
LRK	NDSU_IND_08_56.3871	AACATACACAGGCCACCCACTACCAA	Forward	140
LRK	NDSU_IND_08_56.3871	TGAAGATGGGAAAGTGCAAAAGAGACA	Reverse
LRK	NDSU_IND_08_56.7238	TTGTTCGGAATTGAATTGTGCCTTTC	Forward	98
LRK	NDSU_IND_08_56.7238	ACACACACAAAAACAGCATTGAATCACA	Reverse
LRK	NDSU_IND_08_56.7374	TGCTAGACATGACGAACAGAACCTACACA	Forward	180
LRK	NDSU_IND_08_56.7374	TGCAATGCTTGAAGAACAAGTGAGCAT	Reverse
LRK	NDSU_IND_08_57.1224	CAAGAGGAACAACATAATCCCTACTGCATTT	Forward	120
LRK	NDSU_IND_08_57.1224	TTTGGAGTGTCATGTACCTCCTTAGGTTTTT	Reverse
LRK	NDSU_IND_08_57.1982	TCAATCCTACAAAATTGGCTTGTAAGAGGA	Forward	98
LRK	NDSU_IND_08_57.1982	AACTCTTCTTTCAAGGGTTCTTCCTCCAT	Reverse
LRK	NDSU_IND_08_57.9683	AAATTCTACTTGCGGGCTTGGTTTGT	Forward	113
LRK	NDSU_IND_08_57.9683	AGGGAAAAAGATTTTGACCCGAATGC	Reverse
LRK	NDSU_IND_08_57.9689	AGGGAAAAAGATTTTGACCCGAATGC	Forward	122
LRK	NDSU_IND_08_57.9689	TGTTCTCTTAAATTCTACTTGCGGGCTTG	Reverse
LRK	NDSU_IND_08_58.4016	GGTTGTTTCTTTCTTGCTGTTCCTTCC	Forward	198
LRK	NDSU_IND_08_58.4016	TCTGTGTAGAGAGAGGACCACAGTGTAATGA	Reverse
LRK	NDSU_IND_08_58.4295	GACCCAGAGGTATCATCACAACCAGAA	Forward	113
LRK	NDSU_IND_08_58.4295	GCAACACCTGTTGGTGTAGGAGCTG	Reverse
LRK	NDSU_IND_08_58.6052	ACTGGCCTAGTCCTGTCTTGTGTGGT	Forward	90
LRK	NDSU_IND_08_58.6052	GAGCATCACCACCACCTTCTGGTTAC	Reverse
LRK	NDSU_IND_08_58.6060	TGTATATGGTGTCCCTCCACCACCAC	Forward	98
LRK	NDSU_IND_08_58.6060	TACAACACTGAACACTTGCAGCAGGA	Reverse
LRK	NDSU_IND_08_58.6694	CTTCCTCCAATCCAATCCACACTGAG	Forward	230
LRK	NDSU_IND_08_58.6694	TGGACCTAGATTCCTAAGCGACCCTAAA	Reverse
LRK	NDSU_IND_08_58.9143	AGTGGATGACATGTGTGCAGCTATCC	Forward	121
LRK	NDSU_IND_08_58.9143	AATTTGTGTTTGGCTCATCCCTCAAA	Reverse
LRK	NDSU_IND_09_00.3638	ATCCTCGATTAAGGGCTCCAAGACAA	Forward	92
LRK	NDSU_IND_09_00.3638	GATGGGCCCTCTGATGTGTTCAAGTA	Reverse
LRK	NDSU_IND_09_00.6084	TCAAGCCAACCAAAGTCTTTTCTGTGA	Forward	120
LRK	NDSU_IND_09_00.6084	GGTTGTTGGAGTTGACAAAGGTAAGGTCA	Reverse
LRK	NDSU_IND_09_00.7899	AATTTGTCCCCACCACCACCAC	Forward	100
LRK	NDSU_IND_09_00.7899	TGGTCCTGCAAGAGCCTGTATCTCTTA	Reverse
LRK	NDSU_IND_09_01.0342	TCTGGCATGCATGAAAAAGGAGAAAA	Forward	209
LRK	NDSU_IND_09_01.0342	TGCTCTAAGATATCCTTTCGTCCCCTTC	Reverse
LRK	NDSU_IND_09_09.5430	TCTCCACGACATCACATCTCTACACAACT	Forward	92
LRK	NDSU_IND_09_09.5430	TTCTTAAAACTGATTGGGTGCATGTTGA	Reverse
LRK	NDSU_IND_09_10.7908	GATGTGGATAGAACTTTGTCATTGGTAAGTGC	Forward	101
LRK	NDSU_IND_09_10.7908	AGTCAAGGGACTCAAAAGCACACCAT	Reverse
LRK	NDSU_IND_09_10.7930	TCCGATTTAGCATCCAGTAATACGAGCTT	Forward	226
LRK	NDSU_IND_09_10.7930	GCCGGTTAGCATGACTTTCACCATAC	Reverse
LRK	NDSU_IND_09_11.1448	TGCATGCAATCCTAGGTTGTCTAGGG	Forward	178
LRK	NDSU_IND_09_11.1448	TCCGTGACCTTTCTTTATTGGAGGAAA	Reverse
LRK	NDSU_IND_09_11.4290	CATAATACCGCTACCCACACCCCTTT	Forward	185
LRK	NDSU_IND_09_11.4290	ATCGATTGTCCATCTCTTTGGGGAGT	Reverse
LRK	NDSU_IND_09_13.3638	CACCCTAATTTGAAAGAATGAAAAGGTGAGC	Forward	139
LRK	NDSU_IND_09_13.3638	AATTGGACTTGCACTTTGCCAGAGAC	Reverse
LRK	NDSU_IND_09_13.5062	TGTTCAGTCCCTAGTGTATCTGCCAAAGA	Forward	108
LRK	NDSU_IND_09_13.5062	GATGTGGCAATTTTTCGTCCAAGACA	Reverse
LRK	NDSU_IND_09_14.1500	AACCTAGCACATGTTTATTGTGGTTCAACAT	Forward	111
LRK	NDSU_IND_09_14.1500	TGAGCACGGACAAGTAATTCAAGTTGG	Reverse
LRK	NDSU_IND_09_14.1648	ATGTTGTGATCAAAAGCCATTCACGA	Forward	96
LRK	NDSU_IND_09_14.1648	GGACTAATATGATGACCCATGCCAAGGT	Reverse
LRK	NDSU_IND_09_14.1736	TGGGTGGATGAGTGTGGGTGGTA	Forward	72
LRK	NDSU_IND_09_14.1736	CCTACACACACGCAACAAACATATCCAT	Reverse
LRK	NDSU_IND_09_14.2461	ATCTGCCTTTTGCTTAATCGCATTTG	Forward	100
LRK	NDSU_IND_09_14.2461	GGATGCACTTGACAGAACATTTGCAG	Reverse
LRK	NDSU_IND_09_15.2166	CCAACCCATTATACCCGAAAACCAAA	Forward	120
LRK	NDSU_IND_09_15.2166	TTCGAGCATGGTGTATGCGTATGTTC	Reverse
LRK	NDSU_IND_09_15.2317	TGATTTTGGTTCCAATGATGTTCTTGC	Forward	165
LRK	NDSU_IND_09_15.2317	TCCCACTTGCTTAGCACACACAGAAA	Reverse
LRK	NDSU_IND_09_15.6662	ACTTCTGAGGATGTGTGTTGTTGCTGA	Forward	201
LRK	NDSU_IND_09_15.6662	CCTTAAAGTGATTTTGATTGGCTTTGTTGAC	Reverse
LRK	NDSU_IND_09_15.8781	AAGGTTTTGCAAGCGAAACATGACA	Forward	85
LRK	NDSU_IND_09_15.8781	GACGCTAACTTTTCTGATTTCCGCTTTTT	Reverse
LRK	NDSU_IND_09_15.9516	TGCAGCCTATTACGATCTCGCATTAAA	Forward	148
LRK	NDSU_IND_09_15.9516	CGCAAGCTTCAACCAGGAAGATTACA	Reverse
LRK	NDSU_IND_09_16.0640	GGAGGATTCTAGGGAACATTGTCTTTGTTT	Forward	121
LRK	NDSU_IND_09_16.0640	TGCACTAGGATCTCCTCCTTGGCATT	Reverse
LRK	NDSU_IND_09_18.9428	GGTCGTGTGTTGGATTATATTTTGACACCT	Forward	114
LRK	NDSU_IND_09_18.9428	TGATGCGATCACACCTTAATTCCCTTA	Reverse
LRK	NDSU_IND_09_19.0636	TTGATAGACATTATCAAATGGGATAGGCACA	Forward	76
LRK	NDSU_IND_09_19.0636	TGCTAGCCTTCTTCTAAACCTATAGTGCCAAG	Reverse
LRK	NDSU_IND_09_19.1158	ATTCGGTTAACGAGGGCTCTTTGTTG	Forward	228
LRK	NDSU_IND_09_19.1158	TTAGTGATGCACTGGCCAAGCTTCTT	Reverse
LRK	NDSU_IND_09_19.1202	TGCAAATGGTTAGGTCAAGAATGCAC	Forward	217
LRK	NDSU_IND_09_19.1202	AGTTTCCAACTTCAATCTCCCCTCCA	Reverse
LRK	NDSU_IND_09_19.1225	TGAATTAACCAGTGATACCAACAAAAGAGGTC	Forward	125
LRK	NDSU_IND_09_19.1225	CCCCTAAGTTGCAATGGAAAGTGGTT	Reverse
LRK	NDSU_IND_09_19.1246	AACATTTGCCGGTCGCCTTTCTT	Forward	119
LRK	NDSU_IND_09_19.1246	TAATGTTTCTCCTCGCGCCCTAATTC	Reverse
LRK	NDSU_IND_09_19.2659	GAGGCTTTGTATTCAGACCACCAAGGTA	Forward	171
LRK	NDSU_IND_09_19.2659	TGTTTCGTTTTCTGTGTCCTTTCTTTCC	Reverse
LRK	NDSU_IND_09_19.4965	GGAAGAAACGGTTCCAAGTCGTAAGC	Forward	114
LRK	NDSU_IND_09_19.4965	ATGTGGTTGACCCTTCCAATTCCAAC	Reverse
LRK	NDSU_IND_09_19.9089	TGCTGACATAAACAGAAGTGGCGTACA	Forward	158
LRK	NDSU_IND_09_19.9089	TTGGAAAGGACACCGGTGAGACATAC	Reverse
LRK	NDSU_IND_09_19.9093	TTGGAAAGGACACCGGTGAGACATAC	Forward	158
LRK	NDSU_IND_09_19.9093	TGCTGACATAAACAGAAGTGGCGTACA	Reverse
LRK	NDSU_IND_09_20.9672	TCACTGTTCCCAACAAAGAAGCAGGT	Forward	104
LRK	NDSU_IND_09_20.9672	AACCACCAACGCACGTGAAAATAAAA	Reverse
LRK	NDSU_IND_09_21.3124	CACCCTTTCATTTCACCCACGTAATG	Forward	98
LRK	NDSU_IND_09_21.3124	GAAAAGGGAAACTTAGAAGAGACAGTGACACA	Reverse
LRK	NDSU_IND_09_21.8356	GCGCAACTATTCGAGGTTTGTCACAG	Forward	210
LRK	NDSU_IND_09_21.8356	TGCACAGTTCACTTTTCTCATCAACACA	Reverse
LRK	NDSU_IND_09_23.2810	GGGAAAAACACCCCAGAATCAAATCA	Forward	124
LRK	NDSU_IND_09_23.2810	GGCGAAAGAGAGAGGGGTTAATTTCC	Reverse
LRK	NDSU_IND_09_24.5442	CGAAAGACAACCCTTCCCGAAAAA	Forward	84
LRK	NDSU_IND_09_24.5442	TCAGTAAAGGGGTGTCCCTTTGGTTC	Reverse
LRK	NDSU_IND_09_26.9534	GACTAGAGAGTGAGGTGGTGGGTCCAT	Forward	117
LRK	NDSU_IND_09_26.9534	AGTGACAGCACAGCAGTGAAGGAGTG	Reverse
LRK	NDSU_IND_09_27.2883	AGGTCCCGGGAAATCTTATGTTTCAA	Forward	93
LRK	NDSU_IND_09_27.2883	TGGTGTTTAGCATGGTTCACTATTCTCCAT	Reverse
LRK	NDSU_IND_09_27.9413	CATCAATGGTGTTGAAGGTGAAGGTG	Forward	110
LRK	NDSU_IND_09_27.9413	CTTGTGCATACCAGCCAGGATCATTT	Reverse
LRK	NDSU_IND_09_27.9466	TGTAACCTACCAACAAATCAAGCCTTCAA	Forward	184
LRK	NDSU_IND_09_27.9466	GCAACGAGTTGGTGTTTTTGATTTATCC	Reverse
LRK	NDSU_IND_09_27.9472	GCAACGAGTTGGTGTTTTTGATTTATCC	Forward	184
LRK	NDSU_IND_09_27.9472	TGTAACCTACCAACAAATCAAGCCTTCAA	Reverse
LRK	NDSU_IND_09_28.2144	TCTCATGTTTGCATATGGTAGGTCATTGAA	Forward	281
LRK	NDSU_IND_09_28.2144	CACATTTGATGTTGTTGAGGTGTTTTCTTC	Reverse
LRK	NDSU_IND_09_28.9132	CGACAACCCACCTGAAAGAGAGAGAA	Forward	126
LRK	NDSU_IND_09_28.9132	TTGTTCAGTTTACGATTCGACCACGA	Reverse
LRK	NDSU_IND_09_30.4841	GGCTAAACCTACCCTAGTCATCACCATCA	Forward	96
LRK	NDSU_IND_09_30.4841	AATTTTTGGTGTCCAAAGGTCAAATGG	Reverse
LRK	NDSU_IND_09_31.7793	GGTCAAGTTAATTGGGACAATTTTGAATGG	Forward	126
LRK	NDSU_IND_09_31.7793	CACGACAGAAAATAATGCTAATGTGGTTCC	Reverse
LRK	NDSU_IND_09_32.5362	TGGTTGAACCCTAATATGCCATCACC	Forward	197
LRK	NDSU_IND_09_32.5362	GGACAGCCACCATTAATGCTTCTAACA	Reverse
LRK	NDSU_IND_09_33.1662	TTGGGATTTCCTTTTACGAGAATACAGTGAG	Forward	115
LRK	NDSU_IND_09_33.1662	GGTTAGGGGTTGAGGATGCTATCATGT	Reverse
LRK	NDSU_IND_09_33.2280	AACACCAAGAATAAGAAGAACGCAAGAGC	Forward	104
LRK	NDSU_IND_09_33.2280	GCGAGTAGCATCTACCAGCTACACAAAAA	Reverse
LRK	NDSU_IND_09_33.2868	GGAGAATCAATTCATGCCAATTCGTC	Forward	162
LRK	NDSU_IND_09_33.2868	CCTGGAAATCCACACAAGCTAAAGCA	Reverse
LRK	NDSU_IND_09_33.2880	CCTGGAAATCCACACAAGCTAAAGCA	Forward	162
LRK	NDSU_IND_09_33.2880	GGAGAATCAATTCATGCCAATTCGTC	Reverse
LRK	NDSU_IND_09_34.0486	TTCGTACCTCTAAAGGCCAACCAACA	Forward	86
LRK	NDSU_IND_09_34.0486	CCAAGAACACCCAATGCATCATCATA	Reverse
LRK	NDSU_IND_09_34.2423	GATCCAAAACGTCCCTGACCTATACCC	Forward	267
LRK	NDSU_IND_09_34.2423	TAAAAAGACCTGAGGAAGCAGCTCCA	Reverse
LRK	NDSU_IND_09_34.2426	ACCGGTACTTTGCAGCTTGTCAGAAA	Forward	237
LRK	NDSU_IND_09_34.2426	AATGCAAACCCTGGTTGATCCAAAAC	Reverse
LRK	NDSU_IND_09_34.5988	CGGAACATCCTTCAGCAAAGGTAACA	Forward	236
LRK	NDSU_IND_09_34.5988	TCCAAAGAACAGACCCTCCATTTCCT	Reverse
LRK	NDSU_IND_09_35.1253	CATTCTCATTTCCTTCAACAGCAGCA	Forward	143
LRK	NDSU_IND_09_35.1253	CCAGAACAGCTTCCACTCCTTTCCTT	Reverse
LRK	NDSU_IND_09_35.9705	TACCAAGGATTGTTGTTGGGGGATCT	Forward	293
LRK	NDSU_IND_09_35.9705	GATTGTTGAAATTTTGCCACCACCTG	Reverse
LRK	NDSU_IND_09_35.9810	CGGTGAATCTGCCTTCAATTATCACCT	Forward	185
LRK	NDSU_IND_09_35.9810	GATATGTTGACAACTTTGCACCGATCA	Reverse
LRK	NDSU_IND_09_36.0855	TTTTGCCACTCCCACCTTTCTCTCAT	Forward	113
LRK	NDSU_IND_09_36.0855	TCAGAATATAAGTCCTGGCAAACAGAACAAA	Reverse
LRK	NDSU_IND_09_36.1182	CTTCTTGAAAAAGTATTATTTGGACCCACGA	Forward	94
LRK	NDSU_IND_09_36.1182	TTCCCTAAAAGTGAAAACGGGTCAATAACT	Reverse
LRK	NDSU_IND_09_36.1516	GAAAACATGCCTTACTTCCGGCGTAG	Forward	111
LRK	NDSU_IND_09_36.1516	AAAATTTGGCGGCAATGTATTGGACT	Reverse
LRK	NDSU_IND_09_36.1610	TGATGCTGTGCTTGATGAGCATGTTA	Forward	212
LRK	NDSU_IND_09_36.1610	TCAAGCAAATCAAGACCAAGACACAGA	Reverse
LRK	NDSU_IND_09_36.1756	CAAGTTGTGAGAAAATGTTTGGGTGGA	Forward	228
LRK	NDSU_IND_09_36.1756	TCTCTAAAGCCATTTGTCGTTCCATCA	Reverse
LRK	NDSU_IND_09_36.4643	CAAATTAAACCCTACGACAAACTTGCCAAA	Forward	90
LRK	NDSU_IND_09_36.4643	TTCTTCATACGCCGTGTTTGTACGTCT	Reverse
LRK	NDSU_IND_09_36.7172	TGTGAAGAAAATGAAGAGAAAGTGGAAAGC	Forward	108
LRK	NDSU_IND_09_36.7172	TGGGCAAGTATTGTAGCACTCATAAGCA	Reverse
LRK	NDSU_IND_09_36.8198	TGTTTGTGCATGCATATAGGTGTACGG	Forward	140
LRK	NDSU_IND_09_36.8198	TCACACCCAAACCCACACAAATAGAA	Reverse
LRK	NDSU_IND_10_00.0956	GGATTTGTGGAGGTCAAAACCCATTT	Forward	106
LRK	NDSU_IND_10_00.0956	GGAGGGTGTAGTAGACGCTTCACCATAA	Reverse
LRK	NDSU_IND_10_00.6768	CCAAAACAAAACCATTGCATTGCCTA	Forward	94
LRK	NDSU_IND_10_00.6768	TGGCATAAAGAGAGTGCATTAAACTTCCTC	Reverse
LRK	NDSU_IND_10_00.6928	TACCTAAGTCTCACGATGGGCGACAA	Forward	101
LRK	NDSU_IND_10_00.6928	CAACCAAAGCTCAGTTTTCTTAAAGTCTCTCA	Reverse
LRK	NDSU_IND_10_03.6942	CATGGGTTCACCAAGTCAACAAGGTT	Forward	191
LRK	NDSU_IND_10_03.6942	GCATTCCGACGATCAAGTCAGTAAGG	Reverse
LRK	NDSU_IND_10_03.8471	CAGACTCACCCAAGCAAGAACGCTAT	Forward	115
LRK	NDSU_IND_10_03.8471	TCAAGCGAGCCTAAGCGAGTCC	Reverse
LRK	NDSU_IND_10_04.1246	TTGATTGGAATAGGAAGCTACCATGAAGTC	Forward	272
LRK	NDSU_IND_10_04.1246	TAACGCTAGGTGCAGGCTTGTTTGTC	Reverse
LRK	NDSU_IND_10_04.5752	GGAATCCGTTAGTCCTTTACTCTTTCTCTCG	Forward	121
LRK	NDSU_IND_10_04.5752	TCCTATGCTGCACAATTCTTCTCAACAA	Reverse
LRK	NDSU_IND_10_04.6293	AGAATGTGGCAACCAAAAGTTACAGGAA	Forward	87
LRK	NDSU_IND_10_04.6293	TCTGAGTTTGCCTAACAGTGAAGCAGTG	Reverse
LRK	NDSU_IND_10_04.8509	TCCAATTCTATTGTGGTTAGAGAGAAACCTCA	Forward	129
LRK	NDSU_IND_10_04.8509	TTTGATTTCCGTGGTTTTGTCGAAGT	Reverse
LRK	NDSU_IND_10_04.8675	GCGTAGCAGAGCTCTTCAATTACATTCTCTAA	Forward	110
LRK	NDSU_IND_10_04.8675	CATTTGTTTGTTCACCTCTTGTTTCTCTCTC	Reverse
LRK	NDSU_IND_10_04.9535	ATGATGGCGAAGTTTCAACCAAGATG	Forward	158
LRK	NDSU_IND_10_04.9535	GCAAACAAAACGTAAAACCAGAACATCAAG	Reverse
LRK	NDSU_IND_10_05.0961	GGGGTTTGGGCTTGTAGGTCAATATG	Forward	116
LRK	NDSU_IND_10_05.0961	CACCAAGAACAGAAACAACAGGCACA	Reverse
LRK	NDSU_IND_10_05.1027	TAGTTTTGGTCCAGCTTCCTCTGCAA	Forward	105
LRK	NDSU_IND_10_05.1027	TGAAAGGTTGGCTACATAAATCACACAACA	Reverse
LRK	NDSU_IND_10_05.1954	GCAACGGCGTTTTGTTGCTTTT	Forward	85
LRK	NDSU_IND_10_05.1954	AACGCGCTTAGTGAGTGCAAAATGAC	Reverse
LRK	NDSU_IND_10_05.3334	CGCTAAAGATGAAAGAAGCTACCTGCCTA	Forward	193
LRK	NDSU_IND_10_05.3334	GGAAATCCTTTGGATCCATTGTGAGG	Reverse
LRK	NDSU_IND_10_05.4892	GGAGATTACGTAAAGAACCAAACATGGCATT	Forward	204
LRK	NDSU_IND_10_05.4892	CGTTCGCGCGACCCTAATTATTTTAT	Reverse
LRK	NDSU_IND_10_08.2908	AGCTAGTAATGGTCCCACCCATGAGC	Forward	178
LRK	NDSU_IND_10_08.2908	GCAATATTGGTCTTCATTTGTCTGCATGT	Reverse
LRK	NDSU_IND_10_08.8781	TGGAGACTCATTTTAGTTGGGAGAGCA	Forward	168
LRK	NDSU_IND_10_08.8781	GCACAATCTCATATCCCGATTTTTGG	Reverse
LRK	NDSU_IND_10_09.2185	CCGATTCTTTGATGTGGGTAATGTTGA	Forward	113
LRK	NDSU_IND_10_09.2185	CCCTTTGTGTTCTTCTGAATCTGACCA	Reverse
LRK	NDSU_IND_10_10.0088	CATAGTGGGCGCCAATTGTTCTCATA	Forward	189
LRK	NDSU_IND_10_10.0088	GAGTGTCGGAGTGTCTTTCGCAGGTA	Reverse
LRK	NDSU_IND_10_10.0610	GGATCAACCAACCCGACTTGTTTTT	Forward	90
LRK	NDSU_IND_10_10.0610	AGTAGCAACACGATGCCACCTTGC	Reverse
LRK	NDSU_IND_10_36.5407	AGAGTGAGACAAGGGTATGCATGAGGA	Forward	113
LRK	NDSU_IND_10_36.5407	CAAAGACCCACCAGACGCAGTAAAGA	Reverse
LRK	NDSU_IND_10_37.2381	CAACCCTCTCTCTCATCTCCCGACTT	Forward	163
LRK	NDSU_IND_10_37.2381	CGCTGCGATGAGACAAAGAATAATGA	Reverse
LRK	NDSU_IND_10_38.3085	CGGGTCCAATACCATAACTCGGTCTC	Forward	117
LRK	NDSU_IND_10_38.3085	CAATAATGATTTCAATAACCTGCACGTCTG	Reverse
LRK	NDSU_IND_10_38.3096	CGGGTCCAATACCATAACTCGGTCTC	Forward	117
LRK	NDSU_IND_10_38.3096	CAATAATGATTTCAATAACCTGCACGTCTG	Reverse
LRK	NDSU_IND_10_38.3705	AGCGGGCTAAATTAGTGAACCCACTC	Forward	95
LRK	NDSU_IND_10_38.3705	ATGTCAATGCGGGACGGACAAT	Reverse
LRK	NDSU_IND_10_38.9951	ATGCCTCTTTCATGTGTTGCAAGGAT	Forward	206
LRK	NDSU_IND_10_38.9951	TGTTACCCTCACAGATTGTATTGTGTTTTGG	Reverse
LRK	NDSU_IND_10_39.0555	TTGTCATAGATATCCTTTCCCTTTTCCACA	Forward	126
LRK	NDSU_IND_10_39.0555	TCCGGTTCTACACTAAAAGGCCAGTTG	Reverse
LRK	NDSU_IND_10_39.3029	CAAGCAGCTTCCATGAAAATTGAAGAA	Forward	159
LRK	NDSU_IND_10_39.3029	AGGACTTTGTAAAGGAGAGATTGTCCAACAC	Reverse
LRK	NDSU_IND_11_00.9073	TGTTTGAATTGGACACTTCACTGATACTTCA	Forward	109
LRK	NDSU_IND_11_00.9073	CCGGACACACGTATCAGACACCAATA	Reverse
LRK	NDSU_IND_11_01.0940	GAATTATCCTGGAACCAGCACCTACCA	Forward	89
LRK	NDSU_IND_11_01.0940	CACAAATCAAAACCAAAAGACCTTGCTTC	Reverse
LRK	NDSU_IND_11_01.1640	CATGCCTGCTCCCCATTAGTAATTTTG	Forward	90
LRK	NDSU_IND_11_01.1640	TGCCAATTTAAGCAGATGGAATGTCA	Reverse
LRK	NDSU_IND_11_01.2087	CGGGAAGTGACAATGACAGAAGATGG	Forward	150
LRK	NDSU_IND_11_01.2087	GCATTTCCAACTGCATGCATATTTATGTAAC	Reverse
LRK	NDSU_IND_11_02.1258	CTGTTTGGAATGGGTTAGTCCTGAACA	Forward	204
LRK	NDSU_IND_11_02.1258	CTAAAGTCCTTGGTCCTGCTCCCTGT	Reverse
LRK	NDSU_IND_11_02.7213	CTGCGAAGAACAAGGCAGGATTTCTT	Forward	98
LRK	NDSU_IND_11_02.7213	GCTTCTCCAGCATCTTCAACCATCAT	Reverse
LRK	NDSU_IND_11_06.6233	GGTTTCAAAGACTGTTAGAAGATGCGATAAGG	Forward	185
LRK	NDSU_IND_11_06.6233	AATCACCCAAATGGCAGCAAACATAG	Reverse
LRK	NDSU_IND_11_09.0348	GACTGATCAGGTCATCCGCTGTTACAC	Forward	111
LRK	NDSU_IND_11_09.0348	TTCCCCACACATCAAGACATGTCAAC	Reverse
LRK	NDSU_IND_11_09.9813	CTGTTTTATCACTAGTAGATGCAGCGTCGTT	Forward	210
LRK	NDSU_IND_11_09.9813	CGGGATTTGGAAAATTTCTGGAAGTAAA	Reverse
LRK	NDSU_IND_11_10.1130	AAAAGGAAAATGAGCGGTTCAACACC	Forward	130
LRK	NDSU_IND_11_10.1130	TGAAGCACATCTGCAAAACTCATCCT	Reverse
LRK	NDSU_IND_11_14.5856	GAAAAGAAGGTATGCCACACAACAATCG	Forward	110
LRK	NDSU_IND_11_14.5856	GCAGTTCATCCCCAATTTTCCACA	Reverse
LRK	NDSU_IND_11_39.9502	TCATATATAGTCCATGGCTTAATGCAGCAAC	Forward	148
LRK	NDSU_IND_11_39.9502	CATTTGGATAGGGTAATGGCCCGTAA	Reverse
LRK	NDSU_IND_11_42.1084	TGCACTTCAGTATGGGAGGGACATCT	Forward	173
LRK	NDSU_IND_11_42.1084	TCACAAACTCAACTATTTCTCCCTCATTCAC	Reverse
LRK	NDSU_IND_11_42.1815	AGCATGACATGTGGCACCTAACAATC	Forward	182
LRK	NDSU_IND_11_42.1815	GCTTCTCTCCCAAGGTTCATGCTTCT	Reverse
LRK	NDSU_IND_11_42.2698	TCTTCTTCCTCCACCCCATGTTTTTC	Forward	119
LRK	NDSU_IND_11_42.2698	GATGAACAGTGACATGAAAGTCCACCA	Reverse
LRK	NDSU_IND_11_42.2703	GATGAACAGTGACATGAAAGTCCACCA	Forward	119
LRK	NDSU_IND_11_42.2703	TCTTCTTCCTCCACCCCATGTTTTTC	Reverse
LRK	NDSU_IND_11_42.9990	AGGTTGGCAAGTCGACTCGAGAGTAA	Forward	90
[truncated: 3,375 more rows]

## Sheet: Legend
Abbreviation	Full Name
Si	Sierra
St	Stampede
Bu	Buckskin
UI	UI906
T39	T39
Co	Cornell49242
Red	Red Hawk
Fi	Fiero
Cal	Cal Early
Ka	Kardinal
Lar	Lark
Mi	Michelite
C20	C20
Lak	Laker
Start Position	start position of the sequence that contains an InDel on the V1.0 refrence genome
	Sequence with a hit in transposable elements database
	Markers in the pericentromeric region
